# Supplementary material for: Dynamics of peripheral blood inflammatory index predict tumor pathological response and survival among patients with locally advanced non-small cell lung cancer who underwent neoadjuvant immunochemotherapy: a multi-cohort retrospective study
Source: Front Immunol. 2024 Jul 23;15:1422717. doi: 10.3389/fimmu.2024.1422717 (PMC11300317; doi:10.3389/fimmu.2024.1422717)
Supplement: Supplementary file 1 [file Table_1.xlsx]

## Sheet: Sheet1
Supplementary Table 1 Details of the neoadjuvant regimens
regime	cycle
Tislelizumab+albumin-bound paclitaxel+carboplatin	3
Camrelizumab+albumin-bound paclitaxel+carboplatin	3
Pembrolizumab+albumin-bound paclitaxel+cis-platinum	3
Pembrolizumab+albumin-bound paclitaxel+cis-platinum	3
Sintilimab+albumin-bound paclitaxel+cis-platinum	3
Sintilimab+pemetrexed+carboplatin	2
Toripalimab+albumin-bound paclitaxel+cis-platinum	3
Sintilimab+albumin-bound paclitaxel+cis-platinum	2
Sintilimab+albumin-bound paclitaxel+cis-platinum	2
Pembrolizumab+albumin-bound paclitaxel+cis-platinum	2
Pembrolizumab+albumin-bound paclitaxel+cis-platinum	2
Sintilimab+pemetrexed+carboplatin	3
Nivolumab+albumin-bound paclitaxel+cis-platinum	3
Sintilimab+pemetrexed+carboplatin	2
Pembrolizumab+albumin-bound paclitaxel+cis-platinum	3
Tislelizumab+albumin-bound paclitaxel+cis-platinum	2
Durvalumab+albumin-bound paclitaxel+cis-platinum+bevacizumab	3
Sintilimab+albumin-bound paclitaxel+cis-platinum	3
Tislelizumab+albumin-bound paclitaxel+cis-platinum	3
Durvalumab+albumin-bound paclitaxel+cis-platinum	3
Sintilimab+albumin-bound paclitaxel+cis-platinum	5
Pembrolizumab+albumin-bound paclitaxel+cis-platinum	4
Pembrolizumab+albumin-bound paclitaxel+cis-platinum	3
Sintilimab+albumin-bound paclitaxel+cis-platinum	3
Durvalumab+albumin-bound paclitaxel+cis-platinum	3
Sintilimab+albumin-bound paclitaxel+cis-platinum	3
Sintilimab+albumin-bound paclitaxel+cis-platinum	2
Pembrolizumab+albumin-bound paclitaxel+cis-platinum	2
Sintilimab+albumin-bound paclitaxel	2
Durvalumab+albumin-bound paclitaxel+cis-platinum	5
Sintilimab+pemetrexed+carboplatin	4
Durvalumab+albumin-bound paclitaxel+cis-platinum	2
Camrelizumab+albumin-bound paclitaxel+cis-platinum	4
Tislelizumab+albumin-bound paclitaxel+carboplatin	3
Toripalimab+albumin-bound paclitaxel+cis-platinum	2
Tislelizumab+albumin-bound paclitaxel+carboplatin	3
Camrelizumab+albumin-bound paclitaxel+cis-platinum	3
Durvalumab+albumin-bound paclitaxel+carboplatin	3
Tislelizumab+pemetrexed+carboplatin	3
Durvalumab+albumin-bound paclitaxel+carboplatin	2
Toripalimab+albumin-bound paclitaxel+cis-platinum	6
Durvalumab+pemetrexed+carboplatin	3
Tislelizumab+albumin-bound paclitaxel+carboplatin	2
Durvalumab+albumin-bound paclitaxel+carboplatin	3
Tislelizumab+albumin-bound paclitaxel+carboplatin	3
Tislelizumab+pemetrexed+cis-platinum	5
Tislelizumab+albumin-bound paclitaxel+carboplatin	3
Tislelizumab+albumin-bound paclitaxel+carboplatin	3
Nivolumab+albumin-bound paclitaxel+cis-platinum	3
Pembrolizumab+gemcitabine+cis-platinum	3
Tislelizumab+albumin-bound paclitaxel+cis-platinum	3
Sintilimab+pemetrexed+cis-platinum	2
Tislelizumab+albumin-bound paclitaxel+carboplatin	3
Tislelizumab+albumin-bound paclitaxel+carboplatin	4
Tislelizumab+albumin-bound paclitaxel+carboplatin	4
Tislelizumab+albumin-bound paclitaxel+carboplatin	3
Tislelizumab+albumin-bound paclitaxel+cis-platinum	2
Tislelizumab+albumin-bound paclitaxel+carboplatin	3
Pembrolizumab+albumin-bound paclitaxel+cis-platinum	3
Tislelizumab+albumin-bound paclitaxel+cis-platinum	2
Tislelizumab+pemetrexed+carboplatin	3
Camrelizumab+albumin-bound paclitaxel+cis-platinum	2
Tislelizumab+albumin-bound paclitaxel+carboplatin	3
Tislelizumab+albumin-bound paclitaxel+carboplatin	3
Tislelizumab+albumin-bound paclitaxel+carboplatin	3
Sintilimab+albumin-bound paclitaxel+cis-platinum	5
Tislelizumab+albumin-bound paclitaxel+cis-platinum	3
Tislelizumab+pemetrexed+carboplatin	3
Camrelizumab+pemetrexed+cis-platinum	2
Sintilimab+pemetrexed+cis-platinum	2
Tislelizumab+albumin-bound paclitaxel+carboplatin	3
Tislelizumab+albumin-bound paclitaxel+cis-platinum	3
Tislelizumab+albumin-bound paclitaxel+cis-platinum	2
Tislelizumab+albumin-bound paclitaxel+cis-platinum	3
Tislelizumab+albumin-bound paclitaxel+carboplatin	3
Tislelizumab+albumin-bound paclitaxel+carboplatin	3
Tislelizumab+albumin-bound paclitaxel+carboplatin	3
Tislelizumab+albumin-bound paclitaxel+carboplatin	3
Tislelizumab+albumin-bound paclitaxel+cis-platinum	2
Tislelizumab+albumin-bound paclitaxel+cis-platinum	2
Camrelizumab+albumin-bound paclitaxel+cis-platinum	4
Tislelizumab+albumin-bound paclitaxel+carboplatin	3
Tislelizumab+albumin-bound paclitaxel+carboplatin	3
Tislelizumab+albumin-bound paclitaxel+cis-platinum	2
Sintilimab+albumin-bound paclitaxel+nedaplatin	3
Tislelizumab+albumin-bound paclitaxel+cis-platinum	3
Tislelizumab+albumin-bound paclitaxel+carboplatin	3
Tislelizumab+albumin-bound paclitaxel+carboplatin	3
Sintilimab+albumin-bound paclitaxel+cis-platinum	2
Tislelizumab+albumin-bound paclitaxel+cis-platinum	3
Tislelizumab+albumin-bound paclitaxel+carboplatin	3
Tislelizumab+albumin-bound paclitaxel+carboplatin	3
Durvalumab+albumin-bound paclitaxel+carboplatin	4
Sintilimab+albumin-bound paclitaxel+cis-platinum	2
Sintilimab+paclitaxe+lobaplatin	2
Sintilimab+albumin-bound paclitaxel+cis-platinum	3
Tislelizumab+pemetrexed+carboplatin	2
Sintilimab+albumin-bound paclitaxel+cis-platinum	2
Tislelizumab+albumin-bound paclitaxel+cis-platinum	4
Tislelizumab+albumin-bound paclitaxel+cis-platinum	2
Tislelizumab+albumin-bound paclitaxel+carboplatin	4
Sintilimab+albumin-bound paclitaxel+cis-platinum	2
Tislelizumab+albumin-bound paclitaxel+carboplatin	3
Sintilimab+albumin-bound paclitaxel+nedaplatin	4
Sintilimab+gemcitabine+cis-platinum	5
Tislelizumab+pemetrexed+carboplatin	3
Tislelizumab+albumin-bound paclitaxel	6
Sintilimab+pemetrexed	6
Tislelizumab+albumin-bound paclitaxel+carboplatin	3
Nivolumab+pemetrexed+carboplatin	2
Tislelizumab+pemetrexed+carboplatin	5
Tislelizumab+pemetrexed+carboplatin	3
Tislelizumab+albumin-bound paclitaxel+carboplatin	2
Pembrolizumab+albumin-bound paclitaxel+carboplatin	4
Tislelizumab+albumin-bound paclitaxel+carboplatin	3
Tislelizumab+albumin-bound paclitaxel+carboplatin	2
Tislelizumab+pemetrexed+carboplatin	2
Tislelizumab+albumin-bound paclitaxel+carboplatin	2
Tislelizumab+albumin-bound paclitaxel+carboplatin	2
Sintilimab+albumin-bound paclitaxel+carboplatin	2
Tislelizumab+albumin-bound paclitaxel+carboplatin	3
Tislelizumab+pemetrexed+carboplatin	3
Tislelizumab+albumin-bound paclitaxel+carboplatin	3
Tislelizumab+albumin-bound paclitaxel+carboplatin	2
Tislelizumab+albumin-bound paclitaxel+carboplatin	3
Tislelizumab+pemetrexed+carboplatin	3
Tislelizumab+pemetrexed+carboplatin	3
Tislelizumab+albumin-bound paclitaxel+carboplatin	2
Tislelizumab+pemetrexed+carboplatin	3
Tislelizumab+pemetrexed+carboplatin	2
Tislelizumab+albumin-bound paclitaxel+carboplatin	3
Tislelizumab+pemetrexed+carboplatin	2
Tislelizumab+pemetrexed+carboplatin	3
Tislelizumab+albumin-bound paclitaxel+carboplatin	2
Tislelizumab+albumin-bound paclitaxel+carboplatin	3
Tislelizumab+albumin-bound paclitaxel+carboplatin	2
Camrelizumab+paclitaxel+nedaplatin	5
Tislelizumab+albumin-bound paclitaxel+carboplatin	2
Pembrolizumab+albumin-bound paclitaxel+carboplatin	3
Tislelizumab+albumin-bound paclitaxel+carboplatin	3
Tislelizumab+albumin-bound paclitaxel+carboplatin	3
Tislelizumab+pemetrexed+carboplatin	4
Tislelizumab+pemetrexed+carboplatin	2
Tislelizumab+albumin-bound paclitaxel+carboplatin	2
Tislelizumab+albumin-bound paclitaxel+cis-platinum	2
Sintilimab+albumin-bound paclitaxel+cis-platinum	2
Tislelizumab+albumin-bound paclitaxel+carboplatin	3
