# Supplementary material for: Dynamics of peripheral blood inflammatory index predict tumor pathological response and survival among patients with locally advanced non-small cell lung cancer who underwent neoadjuvant immunochemotherapy: a multi-cohort retrospective study
Source: Front Immunol. 2024 Jul 23;15:1422717. doi: 10.3389/fimmu.2024.1422717 (PMC11300317; doi:10.3389/fimmu.2024.1422717)
Supplement: Supplementary file 2 [file Table_2.xlsx]

## Sheet: MPR nomogram point
Supplementary Table 2 The point and probability in the nomogram
Score	Histological type	Differentiated degree		Points
-2.5				0
-2				11
-1.5				22
-1				33
-0.5				44
0				56
0.5				67
1				78
1.5				89
2				100
	LUAD			3
	LUSC			36
	others			0
		moderate		0
		poor or undifferentiated		28
Total Points	Probability of MPR
48	0.1
70	0.3
84	0.5
107	0.8
121	0.9
