# Supplementary material for: Dynamics of peripheral blood inflammatory index predict tumor pathological response and survival among patients with locally advanced non-small cell lung cancer who underwent neoadjuvant immunochemotherapy: a multi-cohort retrospective study
Source: Front Immunol. 2024 Jul 23;15:1422717. doi: 10.3389/fimmu.2024.1422717 (PMC11300317; doi:10.3389/fimmu.2024.1422717)
Supplement: Supplementary file 3 [file Table_3.xlsx]

## Sheet: Sheet1
Supplementary Table 3 The differentially expressed miRNAs
miRNA	log 2 FC	P.Value	adj.P.Val	change
PC-3p-393285_29	-2.44031	3.48624e-15	1.45667e-11	DOWN
hsa-miR-6742-5p_L-1	-1.20978	4.78424e-15	1.45667e-11	DOWN
PC-3p-271732_40	-1.79843	5.30597e-15	1.45667e-11	DOWN
PC-3p-536287_22	-1.79491	9.1387e-15	1.59086e-11	DOWN
PC-5p-493127_24	-5.63057	9.65794e-15	1.59086e-11	DOWN
hsa-miR-3657	-1.80618	2.37661e-14	3.26229e-11	DOWN
hsa-miR-4725-3p_R+3	-2.38067	1.21831e-13	1.43343e-10	DOWN
hsa-miR-1236-5p_L+1	-4.23845	2.26688e-13	2.33375e-10	DOWN
PC-3p-754971_15	-4.54346	3.04198e-13	2.78375e-10	DOWN
PC-3p-75553_137	-1.75649	1.52914e-12	1.08472e-09	DOWN
PC-3p-183315_55	-4.24064	1.58045e-12	1.08472e-09	DOWN
hsa-miR-3913-3p_L-2R+3	-1.18268	2.41773e-12	1.35903e-09	DOWN
hsa-mir-7515-p3_1ss18GA	-4.1573	2.61265e-12	1.35903e-09	DOWN
PC-3p-1078464_9	-4.1573	2.61265e-12	1.35903e-09	DOWN
hsa-miR-3145-3p_L-3R+1	-1.18964	2.80518e-12	1.35903e-09	DOWN
hsa-miR-6797-3p_R+1	-1.18964	2.80518e-12	1.35903e-09	DOWN
PC-3p-750069_16	-1.78391	4.12114e-12	1.88565e-09	DOWN
hsa-miR-6797-5p_L-1R-1	-1.69296	5.15548e-12	2.21397e-09	DOWN
cja-miR-3546_L-1R+2	-4.03607	5.64513e-12	2.21397e-09	DOWN
PC-5p-426189_27	-4.03607	5.64513e-12	2.21397e-09	DOWN
hsa-miR-6876-3p_R-1	-2.88498	1.39359e-11	4.99026e-09	DOWN
PC-3p-905162_12	-2.27909	1.35302e-11	4.99026e-09	DOWN
PC-5p-837015_13	-3.87204	1.7153e-11	5.23231e-09	DOWN
PC-3p-856499_13	-3.87204	1.7153e-11	5.23231e-09	DOWN
PC-3p-857851_13	-3.87204	1.7153e-11	5.23231e-09	DOWN
PC-3p-853765_13	-3.87204	1.7153e-11	5.23231e-09	DOWN
PC-3p-876145_13	-1.13566	2.28143e-11	6.47925e-09	DOWN
PC-3p-851002_13	-2.71109	2.27697e-11	6.47925e-09	DOWN
hsa-miR-6885-3p_R-2	-2.41195	2.63916e-11	7.19098e-09	DOWN
hsa-miR-6820-3p	-4.02998	2.70666e-11	7.19098e-09	DOWN
PC-3p-480811_24	-3.24162	4.07471e-11	1.04873e-08	DOWN
bta-miR-3141_R+3	-1.19709	6.23979e-11	1.5573e-08	DOWN
PC-5p-1212161_7	-2.25056	8.68149e-11	1.93245e-08	DOWN
PC-5p-894455_12	-3.66911	7.483e-11	1.71194e-08	DOWN
PC-3p-907728_12	-3.66911	7.483e-11	1.71194e-08	DOWN
PC-5p-923451_12	-3.66911	7.483e-11	1.71194e-08	DOWN
PC-3p-594752_20	-4.37849	3.09878e-10	6.71621e-08	DOWN
PC-3p-169416_59	-2.80213	4.05338e-10	8.55991e-08	DOWN
PC-3p-333413_33	3.09507	9.38613e-10	1.9326e-07	UP
PC-5p-142076_70	-3.6546	1.31359e-09	2.27486e-07	DOWN
PC-3p-728473_16	4.00919	1.38105e-09	2.27486e-07	UP
PC-5p-296677_37	4.00919	1.38105e-09	2.27486e-07	UP
PC-3p-732800_16	4.00919	1.38105e-09	2.27486e-07	UP
PC-3p-744923_16	4.00919	1.38105e-09	2.27486e-07	UP
PC-5p-769907_15	3.95351	1.37329e-09	2.27486e-07	UP
PC-3p-773827_15	3.95351	1.37329e-09	2.27486e-07	UP
PC-5p-763804_15	3.95351	1.37329e-09	2.27486e-07	UP
PC-5p-752409_15	3.95351	1.37329e-09	2.27486e-07	UP
PC-3p-771281_15	3.95351	1.37329e-09	2.27486e-07	UP
PC-3p-239010_44	3.89422	2.23727e-09	3.54349e-07	UP
hsa-miR-937-5p_R+2	2.05692	3.23442e-09	4.67346e-07	UP
PC-3p-908337_12	-3.20698	2.96917e-09	4.36681e-07	DOWN
PC-5p-957958_11	-3.20698	2.96917e-09	4.36681e-07	DOWN
PC-5p-966106_11	-3.20698	2.96917e-09	4.36681e-07	DOWN
PC-5p-967487_11	-3.20698	2.96917e-09	4.36681e-07	DOWN
PC-5p-697148_17	3.96268	4.1893e-09	5.47913e-07	UP
PC-5p-684333_17	3.96268	4.1893e-09	5.47913e-07	UP
ssc-mir-4332-p5_1	3.78319	4.45728e-09	5.47913e-07	UP
ssc-mir-4332-p5_4	3.78319	4.45728e-09	5.47913e-07	UP
ssc-mir-4332-p5_3	3.78319	4.45728e-09	5.47913e-07	UP
ssc-mir-4332-p5_2	3.78319	4.45728e-09	5.47913e-07	UP
PC-5p-1244481_7	3.78319	4.45728e-09	5.47913e-07	UP
PC-5p-832485_14	3.78319	4.45728e-09	5.47913e-07	UP
PC-3p-834840_14	3.78319	4.45728e-09	5.47913e-07	UP
PC-3p-809285_14	3.78319	4.45728e-09	5.47913e-07	UP
PC-5p-155318_64	-2.3573	6.03453e-09	7.20295e-07	DOWN
PC-3p-923190_12	1.49245	5.88747e-09	7.13077e-07	UP
PC-3p-655459_18	3.91719	1.01941e-08	1.15012e-06	UP
PC-3p-1009064_10	-1.04308	9.10689e-09	1.0564e-06	DOWN
PC-5p-413811_28	-1.01318	1.15524e-08	1.26861e-06	DOWN
PC-3p-481379_24	-2.38217	2.24537e-08	2.28307e-06	DOWN
PC-5p-843851_13	3.58632	1.73794e-08	1.78921e-06	UP
PC-3p-862343_13	3.58632	1.73794e-08	1.78921e-06	UP
PC-5p-849901_13	3.58632	1.73794e-08	1.78921e-06	UP
PC-3p-848993_13	3.58632	1.73794e-08	1.78921e-06	UP
hsa-miR-6794-5p_L-2	2.80829	3.08742e-08	3.08675e-06	UP
PC-5p-165016_60	3.84957	3.11074e-08	3.08675e-06	UP
PC-5p-421815_27	-2.25612	4.16708e-08	3.94484e-06	DOWN
PC-5p-415290_28	2.70513	4.06899e-08	3.89676e-06	UP
PC-3p-961895_11	3.02088	3.84332e-08	3.72395e-06	UP
PC-3p-1391308_6	1.42121	3.5185e-08	3.44981e-06	UP
PC-5p-338559_33	-1.68858	5.28161e-08	4.94311e-06	DOWN
ggo-mir-4488-p3_1ss18TC	1.91506	5.65042e-08	5.22886e-06	UP
PC-5p-112794_89	3.99268	6.15989e-08	5.63698e-06	UP
PC-5p-598286_20	3.76753	9.63414e-08	8.09661e-06	UP
PC-5p-727634_16	-1.63467	1.25602e-07	1.03445e-05	DOWN
PC-5p-208928_49	-1.72474	1.25298e-07	1.03445e-05	DOWN
pal-miR-10018-5p_L-2_1ss16TC	-2.78313	8.80151e-08	7.47312e-06	DOWN
PC-3p-996429_10	-2.78313	8.80151e-08	7.47312e-06	DOWN
PC-3p-1053515_10	-2.78313	8.80151e-08	7.47312e-06	DOWN
PC-5p-1046095_10	-2.78313	8.80151e-08	7.47312e-06	DOWN
PC-5p-1024713_10	-2.78313	8.80151e-08	7.47312e-06	DOWN
PC-3p-1021444_10	-2.78313	8.80151e-08	7.47312e-06	DOWN
PC-5p-1029928_10	-2.78313	8.80151e-08	7.47312e-06	DOWN
PC-5p-933242_12	3.70824	1.58304e-07	1.21109e-05	UP
PC-3p-415986_28	2.20679	1.85843e-07	1.30821e-05	UP
hsa-miR-6857-3p	3.25016	1.70576e-07	1.21109e-05	UP
PC-3p-929917_12	3.25016	1.70576e-07	1.21109e-05	UP
PC-3p-931306_12	3.25016	1.70576e-07	1.21109e-05	UP
PC-3p-935466_12	3.25016	1.70576e-07	1.21109e-05	UP
PC-3p-915519_12	3.25016	1.70576e-07	1.21109e-05	UP
PC-3p-927622_12	3.25016	1.70576e-07	1.21109e-05	UP
PC-3p-884601_12	3.25016	1.70576e-07	1.21109e-05	UP
PC-5p-928408_12	3.25016	1.70576e-07	1.21109e-05	UP
PC-3p-925926_12	3.25016	1.70576e-07	1.21109e-05	UP
PC-5p-904142_12	3.25016	1.70576e-07	1.21109e-05	UP
PC-5p-895907_12	3.25016	1.70576e-07	1.21109e-05	UP
PC-5p-907935_12	3.25016	1.70576e-07	1.21109e-05	UP
PC-3p-923486_12	3.25016	1.70576e-07	1.21109e-05	UP
PC-3p-908788_12	3.25016	1.70576e-07	1.21109e-05	UP
PC-5p-931658_12	3.25016	1.70576e-07	1.21109e-05	UP
PC-3p-151247_65	-4.241	5.22211e-07	3.61423e-05	DOWN
hsa-miR-422a_1ss10AG	-1.09756	2.69329e-07	1.87983e-05	DOWN
PC-5p-274614_39	1.8227	9.291e-07	5.7105e-05	UP
PC-5p-547924_22	-3.62248	8.84097e-07	5.47475e-05	DOWN
hsa-miR-6781-5p_R+3	-2.5138	6.80095e-07	4.24338e-05	DOWN
PC-3p-793679_14	-2.5138	6.80095e-07	4.24338e-05	DOWN
PC-3p-1095504_9	-2.5138	6.80095e-07	4.24338e-05	DOWN
PC-3p-1060063_9	-2.5138	6.80095e-07	4.24338e-05	DOWN
PC-3p-1072693_9	-2.5138	6.80095e-07	4.24338e-05	DOWN
PC-5p-1069193_9	-2.5138	6.80095e-07	4.24338e-05	DOWN
PC-5p-1073375_9	-2.5138	6.80095e-07	4.24338e-05	DOWN
PC-5p-1054341_9	-2.5138	6.80095e-07	4.24338e-05	DOWN
PC-3p-1058786_9	-2.5138	6.80095e-07	4.24338e-05	DOWN
PC-3p-1106107_9	-2.5138	6.80095e-07	4.24338e-05	DOWN
PC-3p-1063918_9	-2.5138	6.80095e-07	4.24338e-05	DOWN
PC-3p-1081785_9	-2.5138	6.80095e-07	4.24338e-05	DOWN
PC-5p-1068383_9	-2.5138	6.80095e-07	4.24338e-05	DOWN
PC-3p-1027022_10	1.26234	1.05818e-06	6.45568e-05	UP
hsa-miR-4784_R+2	3.74844	1.54343e-06	9.34682e-05	UP
PC-3p-484614_24	3.47437	1.96842e-06	0.000117478	UP
PC-3p-987450_11	-1.13098	2.96339e-06	0.000171877	DOWN
PC-5p-426361_27	3.56582	2.14995e-06	0.000127388	UP
PC-5p-1214618_7	1.23833	2.80448e-06	0.000163814	UP
PC-3p-919520_12	3.21283	1.84971e-06	0.000111199	UP
PC-5p-926609_12	2.73037	3.10302e-06	0.000178717	UP
PC-5p-122937_81	2.26963	4.14049e-06	0.00023518	UP
PC-3p-713033_16	-1.46328	3.12631e-06	0.000178808	DOWN
hsa-miR-6824-5p_L-1R+1	-2.2015	5.34913e-06	0.000297672	DOWN
PC-3p-978011_11	1.02952	5.82297e-06	0.000321866	UP
PC-5p-277855_39	-2.64767	1.10626e-05	0.00060741	DOWN
PC-3p-768068_15	-1.28653	1.2441e-05	0.0006697	DOWN
PC-3p-1185327_8	1.80206	4.70266e-06	0.000263477	UP
hsa-miR-4639-5p	1.37776	1.13969e-05	0.000621623	UP
hsa-mir-4647-p3_1ss21CT	1.80841	1.68973e-05	0.000892092	UP
PC-3p-932602_12	2.4098	2.18435e-05	0.00113146	UP
PC-3p-911946_12	3.1717	1.56471e-05	0.000831414	UP
PC-3p-241027_44	-1.00808	1.26992e-05	0.000679161	DOWN
PC-3p-401859_28	2.78347	2.14057e-05	0.0011158	UP
PC-5p-789763_15	-1.01006	3.33777e-05	0.00157085	DOWN
PC-5p-944104_11	2.43856	2.66074e-05	0.00125942	UP
PC-5p-616622_19	2.43856	2.66074e-05	0.00125942	UP
PC-5p-697019_17	2.43856	2.66074e-05	0.00125942	UP
PC-3p-951458_11	2.43856	2.66074e-05	0.00125942	UP
PC-3p-982628_11	2.43856	2.66074e-05	0.00125942	UP
PC-5p-963261_11	2.43856	2.66074e-05	0.00125942	UP
PC-5p-137117_72	2.43856	2.66074e-05	0.00125942	UP
PC-5p-963332_11	2.43856	2.66074e-05	0.00125942	UP
PC-5p-971352_11	2.43856	2.66074e-05	0.00125942	UP
PC-3p-963740_11	2.43856	2.66074e-05	0.00125942	UP
PC-3p-964318_11	2.43856	2.66074e-05	0.00125942	UP
PC-5p-942444_11	2.43856	2.66074e-05	0.00125942	UP
PC-5p-984277_11	2.43856	2.66074e-05	0.00125942	UP
PC-3p-984485_11	2.43856	2.66074e-05	0.00125942	UP
PC-5p-706754_17	2.43856	2.66074e-05	0.00125942	UP
PC-3p-871537_13	-1.18048	9.30299e-05	0.00428042	DOWN
hsa-mir-6124-p5_1ss20TA	-1.10476	4.51648e-05	0.00210157	DOWN
PC-3p-469329_25	1.17358	3.89849e-05	0.00182432	UP
PC-3p-686327_17	1.81263	0.000104091	0.00476276	UP
oga-miR-28b_R+2_1	2.02816	0.000161791	0.00720277	UP
oga-miR-28b_R+2_2	2.02816	0.000161791	0.00720277	UP
PC-3p-273083_39	-1.68561	0.000149183	0.00675096	DOWN
PC-3p-824552_14	-2.29979	5.77725e-05	0.00267311	DOWN
hsa-mir-3138-p5	2.30987	0.000218667	0.00957946	UP
PC-5p-426611_27	1.23784	0.000152076	0.00684425	UP
PC-5p-223415_47	-1.48691	0.000498962	0.0201691	DOWN
PC-5p-130252_76	1.5153	0.000790758	0.0260941	UP
PC-5p-316551_35	2.35664	0.000496104	0.0201691	UP
hsa-mir-6726-p5_1ss22AT	-1.82499	0.000879186	0.0263308	DOWN
hsa-miR-4723-3p_1ss22AT	1.83482	0.000889061	0.0265301	UP
PC-3p-153486_64	1.54767	0.00101844	0.0302813	UP
hsa-miR-6799-3p_R-1	-2.85915	0.000837474	0.0260941	DOWN
PC-3p-685815_17	1.14724	0.000675668	0.0248429	UP
PC-3p-404690_28	2.19243	0.000270019	0.0117666	UP
PC-3p-401719_28	2.45266	0.000730965	0.0260941	UP
cja-miR-9967_L+2_1ss16GT	-1.17091	0.00110531	0.031044	DOWN
hsa-miR-3690_R-4	1.66521	0.00137047	0.0366467	UP
bta-mir-2887-2-p3_2	-1.36998	0.00138573	0.036757	DOWN
bta-mir-2887-2-p3_1	-1.36998	0.00138573	0.036757	DOWN
PC-5p-155708_64	1.87072	0.00164326	0.0433779	UP
hsa-mir-761-p5	1.37542	0.000370632	0.0159818	UP
PC-5p-1131875_8	1.02989	0.00128555	0.0347141	UP
PC-3p-865694_13	-1.4255	0.00166195	0.0437312	DOWN
dno-miR-146a-5p_L-4	1.99858	0.00126708	0.0343278	UP
PC-3p-543554_22	1.10341	0.00138798	0.036757	UP
PC-3p-1142674_8	1.07518	0.00136879	0.0366467	UP
PC-5p-456787_26	1.19592	0.00210492	0.052375	UP
PC-3p-116358_86	2.36826	0.000599173	0.0222288	UP
hsa-miR-490-3p_R+1	2.9864	0.00249729	0.0612133	UP
PC-3p-99811_101	2.3228	0.00266642	0.0640561	UP
hsa-miR-6821-5p_R-1	1.62384	0.00257342	0.0628923	UP
mmu-miR-5124a_L-1_1ss5CA	-1.73796	0.00272059	0.0640561	DOWN
PC-3p-924063_12	-1.20952	0.00241934	0.0598368	DOWN
PC-3p-121902_82	-1.10405	0.00240416	0.0596405	DOWN
hsa-miR-1469_L-4_1ss10GC	-1.4496	0.000519167	0.0201691	DOWN
PC-5p-1132746_8	-1.4496	0.000519167	0.0201691	DOWN
PC-3p-1155249_8	-1.4496	0.000519167	0.0201691	DOWN
PC-5p-1173548_8	-1.4496	0.000519167	0.0201691	DOWN
PC-5p-1159620_8	-1.4496	0.000519167	0.0201691	DOWN
PC-5p-1166097_8	-1.4496	0.000519167	0.0201691	DOWN
PC-3p-1164602_8	-1.4496	0.000519167	0.0201691	DOWN
PC-5p-1130926_8	-1.4496	0.000519167	0.0201691	DOWN
PC-3p-1132845_8	-1.4496	0.000519167	0.0201691	DOWN
PC-5p-1147747_8	-1.4496	0.000519167	0.0201691	DOWN
PC-5p-1127972_8	-1.4496	0.000519167	0.0201691	DOWN
PC-3p-1140120_8	-1.4496	0.000519167	0.0201691	DOWN
PC-3p-1138183_8	-1.4496	0.000519167	0.0201691	DOWN
PC-3p-1180071_8	-1.4496	0.000519167	0.0201691	DOWN
PC-3p-1181753_8	-1.4496	0.000519167	0.0201691	DOWN
PC-3p-1133166_8	-1.4496	0.000519167	0.0201691	DOWN
PC-5p-376129_30	1.25029	0.0028117	0.065601	UP
hsa-miR-6766-5p_R-1	-1.37908	0.000566787	0.0211224	DOWN
PC-5p-1042942_10	-1.37908	0.000566787	0.0211224	DOWN
PC-3p-1028640_10	-1.37908	0.000566787	0.0211224	DOWN
PC-5p-994967_10	-1.37908	0.000566787	0.0211224	DOWN
PC-5p-1013901_10	-1.37908	0.000566787	0.0211224	DOWN
PC-5p-351264_32	-1.37908	0.000566787	0.0211224	DOWN
PC-3p-1046895_10	-1.37908	0.000566787	0.0211224	DOWN
PC-3p-1008976_10	-1.37908	0.000566787	0.0211224	DOWN
PC-3p-289344_37	-1.37908	0.000566787	0.0211224	DOWN
hsa-miR-205-5p_R+1	-2.66795	0.00369531	0.0800909	DOWN
rno-miR-339-5p_R+3	2.71798	0.00363453	0.0789816	UP
PC-3p-66712_157	1.68988	0.00351192	0.0771311	UP
PC-5p-87688_116	1.41454	0.00387761	0.083243	UP
hsa-miR-3144-3p_R-3	-2.06271	0.00433832	0.0923266	DOWN
PC-5p-321807_34	2.41699	0.00117183	0.0318521	UP
hsa-miR-1233-5p	-2.66941	0.00319213	0.0723383	DOWN
hsa-miR-4422_R+1	2.57977	0.00489385	0.0990314	UP
PC-3p-212414_49	-3.68846	0.00360828	0.0786185	DOWN
hsa-miR-548ap-3p_R+2	-1.10628	0.000752338	0.0260941	DOWN
hsa-miR-3159_R-1	-3.01041	0.0024879	0.0611651	DOWN
hsa-miR-7155-3p	-1.2723	0.00443565	0.0940026	DOWN
PC-3p-204807_50	1.32919	0.00485776	0.0985431	UP
hsa-miR-3619-3p	1.31978	0.00478219	0.098518	UP
hsa-mir-548l-p3	-2.49845	0.00199162	0.049857	DOWN
hsa-miR-4678_R-2	-1.15683	0.000849917	0.0260941	DOWN
hsa-miR-4744_R+1	-1.15683	0.000849917	0.0260941	DOWN
hsa-miR-6512-5p_L+1R-3	-1.15683	0.000849917	0.0260941	DOWN
pal-miR-9995-3p_L+1_1ss2AC	-1.15683	0.000849917	0.0260941	DOWN
PC-3p-1063901_9	-1.15683	0.000849917	0.0260941	DOWN
PC-3p-82130_125	-1.15683	0.000849917	0.0260941	DOWN
PC-5p-1099321_9	-1.15683	0.000849917	0.0260941	DOWN
PC-3p-1104156_9	-1.15683	0.000849917	0.0260941	DOWN
PC-3p-511521_23	-1.15683	0.000849917	0.0260941	DOWN
PC-3p-1081178_9	-1.15683	0.000849917	0.0260941	DOWN
PC-3p-225575_46	-1.15683	0.000849917	0.0260941	DOWN
PC-3p-1096727_9	-1.15683	0.000849917	0.0260941	DOWN
PC-3p-1089947_9	-1.15683	0.000849917	0.0260941	DOWN
PC-3p-1054102_9	-1.15683	0.000849917	0.0260941	DOWN
PC-3p-392100_29	-1.15683	0.000849917	0.0260941	DOWN
hsa-miR-6820-5p_R+4	2.37186	0.00608509	0.119897	UP
PC-3p-82204_125	1.20052	0.00506548	0.102253	UP
hsa-miR-1301-5p_L+3R-1	-1.14795	0.000868112	0.0260941	DOWN
hsa-miR-5703_L+2	-1.14795	0.000868112	0.0260941	DOWN
hsa-mir-6843-p5	-1.14795	0.000868112	0.0260941	DOWN
cja-miR-9965	-1.14795	0.000868112	0.0260941	DOWN
mdo-miR-12326-5p_R-3_1ss2TA	-1.14795	0.000868112	0.0260941	DOWN
PC-5p-1053789_10	-1.14795	0.000868112	0.0260941	DOWN
PC-5p-1235910_7	-1.14795	0.000868112	0.0260941	DOWN
PC-3p-585714_20	-1.14795	0.000868112	0.0260941	DOWN
PC-3p-1218549_7	-1.14795	0.000868112	0.0260941	DOWN
PC-3p-1261621_7	-1.14795	0.000868112	0.0260941	DOWN
PC-5p-1258563_7	-1.14795	0.000868112	0.0260941	DOWN
PC-3p-1279589_7	-1.14795	0.000868112	0.0260941	DOWN
PC-3p-1254590_7	-1.14795	0.000868112	0.0260941	DOWN
PC-3p-254522_42	-1.14795	0.000868112	0.0260941	DOWN
PC-3p-430680_27	-1.14795	0.000868112	0.0260941	DOWN
PC-3p-1237953_7	-1.14795	0.000868112	0.0260941	DOWN
PC-3p-1226031_7	-1.14795	0.000868112	0.0260941	DOWN
PC-5p-1203934_7	-1.14795	0.000868112	0.0260941	DOWN
PC-3p-1259152_7	-1.14795	0.000868112	0.0260941	DOWN
PC-3p-1253469_7	-1.14795	0.000868112	0.0260941	DOWN
PC-5p-1218855_7	-1.14795	0.000868112	0.0260941	DOWN
PC-5p-1222697_7	-1.14795	0.000868112	0.0260941	DOWN
PC-3p-1239373_7	-1.14795	0.000868112	0.0260941	DOWN
PC-5p-1280526_7	-1.14795	0.000868112	0.0260941	DOWN
PC-5p-1280891_7	-1.14795	0.000868112	0.0260941	DOWN
PC-5p-1224496_7	-1.14795	0.000868112	0.0260941	DOWN
PC-5p-1245142_7	-1.14795	0.000868112	0.0260941	DOWN
PC-3p-1243857_7	-1.14795	0.000868112	0.0260941	DOWN
PC-3p-1271367_7	-1.14795	0.000868112	0.0260941	DOWN
PC-3p-1213159_7	-1.14795	0.000868112	0.0260941	DOWN
PC-5p-1270373_7	-1.14795	0.000868112	0.0260941	DOWN
PC-3p-785391_15	-2.78019	0.0045026	0.0950856	DOWN
PC-5p-273129_39	-1.38031	0.00577747	0.115214	DOWN
sha-miR-21_L+2R-3	-1.1172	0.00602299	0.119244	DOWN
PC-5p-234990_45	1.14249	0.00588524	0.116797	UP
PC-5p-152319_65	1.41422	0.0063104	0.123703	UP
hsa-miR-6764-3p_R-1	1.24306	0.00643107	0.125216	UP
PC-3p-246088_43	-1.25899	0.00656209	0.127466	DOWN
hsa-miR-580-3p	2.21505	0.00868743	0.150314	UP
hsa-miR-302a-5p_L-3	-1.04795	0.00113833	0.031044	DOWN
hsa-miR-4662b	-1.04795	0.00113833	0.031044	DOWN
mmu-mir-8101-p3	-1.04795	0.00113833	0.031044	DOWN
bta-miR-194b_R+1	-1.04795	0.00113833	0.031044	DOWN
mmu-mir-6240-p5_1ss17GA	-1.04795	0.00113833	0.031044	DOWN
mmu-miR-654-3p_R+3	-1.04795	0.00113833	0.031044	DOWN
PC-3p-1178401_8	-1.04795	0.00113833	0.031044	DOWN
PC-5p-1164979_8	-1.04795	0.00113833	0.031044	DOWN
PC-3p-1143200_8	-1.04795	0.00113833	0.031044	DOWN
PC-5p-1128090_8	-1.04795	0.00113833	0.031044	DOWN
PC-5p-1152003_8	-1.04795	0.00113833	0.031044	DOWN
PC-5p-1153857_8	-1.04795	0.00113833	0.031044	DOWN
PC-3p-234341_45	-1.04795	0.00113833	0.031044	DOWN
PC-5p-132335_75	-1.04795	0.00113833	0.031044	DOWN
PC-3p-1137480_8	-1.04795	0.00113833	0.031044	DOWN
PC-3p-1171721_8	-1.04795	0.00113833	0.031044	DOWN
PC-3p-1134208_8	-1.04795	0.00113833	0.031044	DOWN
PC-5p-1155827_8	-1.04795	0.00113833	0.031044	DOWN
PC-3p-666069_18	-1.04795	0.00113833	0.031044	DOWN
PC-5p-1144576_8	-1.04795	0.00113833	0.031044	DOWN
PC-5p-1183980_8	-1.04795	0.00113833	0.031044	DOWN
PC-5p-241669_44	-1.04795	0.00113833	0.031044	DOWN
PC-3p-1140532_8	-1.04795	0.00113833	0.031044	DOWN
PC-3p-1142995_8	-1.04795	0.00113833	0.031044	DOWN
hsa-miR-7851-3p_R+1	2.1362	0.00882763	0.152154	UP
hsa-mir-548al-p3_1ss7GC	2.02563	0.00945723	0.160597	UP
PC-5p-365207_31	1.7158	0.00890222	0.152747	UP
hsa-mir-4422-p3	2.51563	0.0104125	0.175374	UP
hsa-miR-3065-3p_R-1	2.18701	0.0106033	0.17786	UP
PC-3p-175973_57	-2.11268	0.0044399	0.0940026	DOWN
ssc-miR-10386_L+3R-2	1.55117	0.00900593	0.153886	UP
PC-3p-249596_43	-1.37544	0.00895676	0.153364	DOWN
PC-3p-272907_39	1.28662	0.00543966	0.109271	UP
hsa-miR-665_R+2	-1.59828	0.0115511	0.191419	DOWN
hsa-miR-224-3p_L-1	1.76574	0.0117574	0.194428	UP
PC-3p-107275_93	1.17894	0.00942629	0.160403	UP
PC-3p-956041_11	1.10465	0.00884608	0.152154	UP
mmu-miR-6238_L-1R-3_1ss12TC	1.00091	0.00884919	0.152154	UP
hsa-miR-9899	-2.76535	0.00919149	0.156731	DOWN
PC-5p-678307_17	-1.4146	0.00172359	0.0451419	DOWN
PC-3p-367131_31	1.26531	0.010055	0.170047	UP
hsa-miR-4632-5p_L-2	1.62984	0.0017923	0.0451419	UP
cgr-mir-1285-p5_1ss6TC	1.62984	0.0017923	0.0451419	UP
mmu-miR-6412_L-2R-2_1ss15AT	1.62984	0.0017923	0.0451419	UP
PC-3p-1013892_10	1.62984	0.0017923	0.0451419	UP
PC-5p-1001761_10	1.62984	0.0017923	0.0451419	UP
PC-5p-1044848_10	1.62984	0.0017923	0.0451419	UP
PC-3p-1512180_5	1.62984	0.0017923	0.0451419	UP
PC-5p-630224_19	1.62984	0.0017923	0.0451419	UP
PC-5p-1001112_10	1.62984	0.0017923	0.0451419	UP
PC-5p-1031992_10	1.62984	0.0017923	0.0451419	UP
PC-3p-1052924_10	1.62984	0.0017923	0.0451419	UP
PC-3p-1052249_10	1.62984	0.0017923	0.0451419	UP
PC-3p-1011218_10	1.62984	0.0017923	0.0451419	UP
hsa-miR-365b-5p_R+1	1.4616	0.010898	0.18243	UP
PC-5p-75577_137	1.4904	0.0109856	0.183152	UP
cgr-miR-1260_L+1_1ss14CA	-2.0809	0.00571828	0.11431	DOWN
PC-3p-491595_24	1.18422	0.0104684	0.175955	UP
hsa-miR-3614-5p_R-1	-2.18929	0.0146437	0.21609	DOWN
PC-5p-189210_54	1.82025	0.00713702	0.128481	UP
PC-5p-64814_162	1.00304	0.0103275	0.174298	UP
cgr-mir-1973-p3_1ss17AT	1.06225	0.0109272	0.182549	UP
PC-3p-1283480_7	1.12636	0.00208797	0.0521106	UP
hsa-mir-3155a-p5	2.28295	0.0165145	0.236957	UP
hsa-miR-3181_R+1	-2.36019	0.0111052	0.184772	DOWN
PC-3p-148825_66	1.17353	0.0117799	0.194428	UP
mmu-mir-1983-p5_1ss1GA	-1.96297	0.0156552	0.22695	DOWN
PC-5p-368195_31	1.0793	0.0118246	0.194775	UP
hsa-miR-4637_R-1	-1.33236	0.0119165	0.195896	DOWN
PC-3p-452748_26	-1.00872	0.00288366	0.0667129	DOWN
hsa-miR-501-5p_R+2	1.6042	0.0174647	0.245459	UP
PC-5p-12145_1048	2.08444	0.0175432	0.245724	UP
hsa-miR-1343-3p	1.7206	0.0170153	0.242034	UP
mdo-miR-150-5p_R-1_1ss22GA	2.27982	0.0186871	0.258233	UP
PC-3p-364065_31	1.03471	0.0131712	0.208889	UP
PC-5p-126223_79	-1.75233	0.0161742	0.233293	DOWN
hsa-miR-6807-5p	1.32713	0.0149435	0.218606	UP
hsa-miR-6880-5p_R+1	1.26457	0.0148864	0.218158	UP
PC-3p-181434_56	-1.17848	0.0143743	0.213051	DOWN
PC-5p-188044_54	1.17355	0.0144858	0.214193	UP
PC-5p-824095_14	-1.04427	0.00247189	0.0609535	DOWN
PC-5p-309875_35	-1.05102	0.0150645	0.219595	DOWN
PC-3p-120410_83	1.33525	0.0173801	0.245459	UP
hsa-miR-190b-5p	1.86745	0.020575	0.280555	UP
PC-3p-155003_64	-1.76207	0.0127591	0.208889	DOWN
PC-5p-71305_146	-1.4203	0.0174379	0.245459	DOWN
eca-miR-296_L-1R-1_1ss21CT	1.02685	0.0146863	0.21609	UP
hsa-miR-34c-5p	1.66883	0.0223072	0.298735	UP
hsa-miR-7855-5p	1.88746	0.0227939	0.301387	UP
hsa-mir-4435-1-p3	1.48314	0.00273771	0.0640561	UP
mmu-mir-1893-p3	1.48314	0.00273771	0.0640561	UP
eca-mir-9168-1-p5_1ss5GA	1.48314	0.00273771	0.0640561	UP
PC-5p-1111613_9	1.48314	0.00273771	0.0640561	UP
PC-5p-1072659_9	1.48314	0.00273771	0.0640561	UP
PC-3p-1067718_9	1.48314	0.00273771	0.0640561	UP
PC-3p-1097367_9	1.48314	0.00273771	0.0640561	UP
PC-5p-1060179_9	1.48314	0.00273771	0.0640561	UP
PC-5p-1075896_9	1.48314	0.00273771	0.0640561	UP
PC-5p-1101935_9	1.48314	0.00273771	0.0640561	UP
PC-5p-1121698_9	1.48314	0.00273771	0.0640561	UP
PC-5p-1064744_9	1.48314	0.00273771	0.0640561	UP
PC-3p-268600_40	1.02725	0.0156793	0.22695	UP
hsa-miR-296-5p	2.16634	0.0219803	0.295317	UP
PC-5p-225176_46	1.07416	0.0162562	0.234066	UP
PC-3p-273576_39	-1.45033	0.0188461	0.259994	DOWN
hsa-miR-6889-5p	1.3961	0.0184268	0.256357	UP
hsa-miR-3187-5p_R-1	1.91732	0.0206274	0.280805	UP
hsa-miR-6746-5p_R+1	1.0458	0.0172459	0.244471	UP
hsa-miR-6837-5p_R+1	2.21565	0.0263466	0.324837	UP
PC-3p-212066_49	1.39435	0.019627	0.269863	UP
hsa-miR-4999-5p	2.00404	0.0261746	0.323199	UP
PC-5p-188734_54	1.14621	0.0185293	0.257347	UP
PC-5p-156575_63	-1.17724	0.0238195	0.301387	DOWN
hsa-mir-5100-p3_1ss17TC	2.24225	0.0281001	0.339842	UP
hsa-miR-137-3p	-1.36456	0.00383251	0.0826298	DOWN
PC-3p-1091596_9	1.41494	0.00327613	0.0723383	UP
PC-3p-1064727_9	1.41494	0.00327613	0.0723383	UP
PC-3p-1121983_9	1.41494	0.00327613	0.0723383	UP
PC-3p-914950_12	1.41494	0.00327613	0.0723383	UP
PC-5p-568322_21	1.41494	0.00327613	0.0723383	UP
PC-5p-1115016_9	1.41494	0.00327613	0.0723383	UP
PC-3p-1103147_9	1.41494	0.00327613	0.0723383	UP
PC-3p-1108601_9	1.41494	0.00327613	0.0723383	UP
PC-3p-1116159_9	1.41494	0.00327613	0.0723383	UP
PC-3p-1080423_9	1.41494	0.00327613	0.0723383	UP
PC-5p-700627_17	1.41494	0.00327613	0.0723383	UP
PC-5p-1086332_9	1.41494	0.00327613	0.0723383	UP
PC-3p-1115223_9	1.41494	0.00327613	0.0723383	UP
PC-5p-480491_24	1.41494	0.00327613	0.0723383	UP
PC-5p-1103262_9	1.41494	0.00327613	0.0723383	UP
PC-3p-1067046_9	1.41494	0.00327613	0.0723383	UP
PC-3p-157133_63	-1.58482	0.0227534	0.301387	DOWN
hsa-mir-7849-p5	2.05914	0.0290278	0.345828	UP
hsa-miR-4667-5p_R-1	-2.55265	0.0291462	0.345828	DOWN
hsa-miR-365a-5p	1.01541	0.0198879	0.272088	UP
PC-5p-170068_59	-1.33581	0.021255	0.287449	DOWN
PC-5p-852245_13	1.02922	0.00331688	0.0730422	UP
hsa-miR-6509-5p_R-1	-1.77527	0.0268135	0.328625	DOWN
hsa-miR-6758-5p_R+2	1.55532	0.0231191	0.301387	UP
PC-5p-158778_62	-1.27526	0.0210789	0.285536	DOWN
PC-3p-204053_50	-1.00129	0.0220541	0.295826	DOWN
PC-3p-44920_243	1.90611	0.0305063	0.358929	UP
PC-3p-16511_740	1.85831	0.0326559	0.377215	UP
PC-3p-1232474_7	1.04857	0.00398984	0.0853514	UP
PC-3p-34501_326	2.08272	0.0329911	0.38002	UP
hsa-miR-6859-3p_L+2R-2	1.35408	0.0251317	0.311724	UP
hsa-miR-4479_R+1	1.93597	0.0336577	0.385007	UP
hsa-miR-4687-3p	2.04349	0.0340925	0.389439	UP
hsa-miR-3677-5p_R-1	1.59591	0.0285695	0.344633	UP
hsa-miR-4498_R-1	2.00607	0.0328553	0.378987	UP
PC-3p-148590_67	1.87577	0.0278361	0.338338	UP
PC-3p-70727_147	1.5165	0.0266345	0.327406	UP
mdo-miR-22-3p_1ss21GT	1.49651	0.026465	0.325808	UP
PC-3p-76482_135	1.02713	0.0236029	0.301387	UP
hsa-miR-636	1.91734	0.0366587	0.411336	UP
hsa-mir-3909-p5_1ss22GA	1.51094	0.0285799	0.344633	UP
mml-miR-4536_R+1	1.38732	0.0271105	0.33128	UP
hsa-miR-616-5p	1.82736	0.0364507	0.40956	UP
hsa-miR-7849-3p	1.99412	0.0367521	0.411824	UP
hsa-miR-1228-5p_R-1	2.43097	0.0372473	0.41624	UP
hsa-mir-4485-p3_1ss1CT	2.11766	0.0356923	0.40435	UP
hsa-mir-7845-p3	-2.17278	0.0268019	0.328625	DOWN
PC-3p-82655_124	-1.53958	0.0291446	0.345828	DOWN
bta-miR-339b_R+3_1	1.85413	0.0389267	0.426897	UP
bta-miR-339b_R+3_3	1.85413	0.0389267	0.426897	UP
bta-miR-339b_R+3_2	1.85413	0.0389267	0.426897	UP
hsa-miR-6859-5p_R-2	1.7326	0.0401411	0.429353	UP
hsa-miR-202-5p_R-1_1ss16TC	1.02633	0.0165585	0.237175	UP
PC-5p-304456_36	1.16743	0.0278525	0.338338	UP
PC-3p-680332_17	-1.41083	0.024889	0.30977	DOWN
hsa-miR-4712-3p	1.22831	0.0174945	0.245459	UP
PC-5p-262989_41	-1.45206	0.0210264	0.285294	DOWN
hsa-miR-4484_L+2R-4	1.69956	0.0421188	0.441899	UP
PC-3p-12147_1048	2.30336	0.042808	0.44742	UP
hsa-miR-34a-5p	2.13942	0.0415567	0.438234	UP
PC-5p-59385_179	1.83333	0.0364162	0.40956	UP
PC-3p-6994_1999	1.81448	0.0419173	0.440346	UP
hsa-miR-1248_R-4	1.40909	0.00484456	0.098518	UP
PC-5p-519039_23	1.40909	0.00484456	0.098518	UP
PC-3p-1045142_10	1.40909	0.00484456	0.098518	UP
PC-3p-997365_10	1.40909	0.00484456	0.098518	UP
PC-3p-1027759_10	1.40909	0.00484456	0.098518	UP
PC-5p-997161_10	1.40909	0.00484456	0.098518	UP
PC-5p-1004130_10	1.40909	0.00484456	0.098518	UP
PC-5p-1034060_10	1.40909	0.00484456	0.098518	UP
PC-3p-1053027_10	1.40909	0.00484456	0.098518	UP
PC-3p-1051044_10	1.40909	0.00484456	0.098518	UP
PC-5p-1003636_10	1.40909	0.00484456	0.098518	UP
PC-3p-1012484_10	1.40909	0.00484456	0.098518	UP
PC-5p-1010040_10	1.40909	0.00484456	0.098518	UP
hsa-miR-518d-5p_R-1	-1.0894	0.0307036	0.359197	DOWN
hsa-miR-518f-5p_R-1	-1.0894	0.0307036	0.359197	DOWN
hsa-miR-6724-5p_L-1R-1	2.17283	0.0443527	0.458906	UP
hsa-miR-301b-5p	1.60121	0.0401276	0.429353	UP
hsa-miR-5586-5p	-1.31725	0.0290862	0.345828	DOWN
PC-3p-127358_78	1.26191	0.0317942	0.370294	UP
hsa-miR-452-5p_R+2	1.96805	0.0375333	0.418868	UP
PC-3p-690229_17	1.28714	0.00477754	0.098518	UP
PC-3p-968838_11	-1.03122	0.0302443	0.356866	DOWN
PC-5p-243714_43	1.00627	0.0269529	0.329843	UP
hsa-miR-188-5p_R+1	1.86773	0.0470814	0.475003	UP
hsa-miR-6853-3p	1.02488	0.0277036	0.337525	UP
hsa-miR-30b-3p	1.57834	0.0430301	0.449171	UP
PC-3p-115494_86	-1.54554	0.0378196	0.419984	DOWN
hsa-mir-7845-p5	1.17156	0.0331705	0.381554	UP
hsa-miR-551b-5p_1ss22CT	-1.59095	0.0379807	0.420442	DOWN
PC-3p-206739_50	-1.84556	0.0332534	0.381973	DOWN
hsa-miR-4708-3p_R-1	-1.2996	0.0384759	0.424782	DOWN
ssc-mir-4332-p5_1ss17TG	-2.0463	0.0419126	0.440346	DOWN
PC-3p-89164_114	1.0758	0.031832	0.370294	UP
hsa-miR-6832-5p	1.45277	0.0396245	0.429353	UP
hsa-mir-599-p5_1ss22CA	1.18199	0.0361066	0.407921	UP
PC-5p-83871_122	1.16921	0.0369027	0.412949	UP
hsa-miR-4660	1.52093	0.0471201	0.475003	UP
hsa-miR-676-3p_R+1	1.07978	0.0362311	0.408766	UP
pal-mir-9993a-p3_1ss2GA	-1.31179	0.0444818	0.459664	DOWN
mmu-miR-5124a_L-1R-1_1ss5CA	-1.45736	0.0310066	0.361715	DOWN
eca-miR-296_L-1R-2	1.18763	0.040061	0.429353	UP
hsa-mir-6089-1-p3_1ss11GT	-1.10934	0.0461685	0.472352	DOWN
PC-3p-152298_65	-1.34078	0.0438166	0.455074	DOWN
hsa-mir-636-p5_1ss3AG	-1.08658	0.0459212	0.470407	DOWN
PC-3p-1054242_9	-1.13302	0.00778177	0.135785	DOWN
PC-3p-217794_48	-1.34288	0.0378373	0.419984	DOWN
PC-3p-80388_128	1.21202	0.037969	0.420442	UP
PC-5p-348385_32	1.39781	0.0473039	0.475003	UP
hsa-miR-6802-3p_L+2R-3	1.04336	0.0431852	0.450219	UP
PC-3p-156527_63	-1.23841	0.0484187	0.475003	DOWN
hsa-mir-10401-p5	1.35909	0.0493403	0.475003	UP
PC-3p-640493_19	1.22613	0.00867008	0.150314	UP
PC-5p-296916_37	-2.76703	0.0341969	0.390091	DOWN
PC-3p-62372_169	1.11449	0.0469598	0.475003	UP
PC-3p-926559_12	1.61872	0.00957944	0.162338	UP
PC-5p-189975_53	-2.08521	0.0240079	0.301387	DOWN
PC-5p-992298_10	-1.35282	0.0114199	0.189625	DOWN
hsa-miR-5706	-1.70302	0.0483002	0.475003	DOWN
PC-3p-534962_22	1.60023	0.0168648	0.240726	UP
PC-3p-649141_18	-1.11996	0.0202018	0.275924	DOWN
PC-3p-708107_17	-1.11905	0.024899	0.30977	DOWN
PC-5p-289368_37	1.58128	0.0287176	0.34553	UP
hsa-miR-6796-5p_1ss23GT	-1.0231	0.0289767	0.345828	DOWN
PC-5p-1108268_9	1.42097	0.0324168	0.376035	UP
PC-3p-359275_31	1.4639	0.0360955	0.407921	UP
hsa-miR-3685	1.16296	0.0273882	0.334176	UP
PC-3p-538819_22	1.44314	0.0389144	0.426897	UP
PC-5p-716478_16	1.40469	0.0386145	0.425741	UP
PC-5p-1120734_9	1.38727	0.0417651	0.439869	UP
PC-3p-314740_35	1.3858	0.0450828	0.463753	UP
ptr-miR-570_L-1_1ss2GC	1.37594	0.0442609	0.458531	UP
