# Supplementary material for: Dynamics of peripheral blood inflammatory index predict tumor pathological response and survival among patients with locally advanced non-small cell lung cancer who underwent neoadjuvant immunochemotherapy: a multi-cohort retrospective study
Source: Front Immunol. 2024 Jul 23;15:1422717. doi: 10.3389/fimmu.2024.1422717 (PMC11300317; doi:10.3389/fimmu.2024.1422717)
Supplement: Supplementary file 4 [file Table_4.xlsx]

## Sheet: miRNA 6对
miR_name	npCR10pre(norm)	npCR3pre(norm)	npCR5pre(norm)	npCR6pre(norm)	npCR7pre(norm)	npCR9pre(norm)	pCR10pre(norm)	pCR2pre(norm)	pCR3pre(norm)	pCR5pre(norm)	pCR6pre(norm)	pCR8pre(norm)	npCR10post(norm)	npCR3post(norm)	npCR5post(norm)	npCR6post(norm)	npCR7post(norm)	npCR9post(norm)	pCR10post(norm)	pCR2post(norm)	pCR3post(norm)	pCR5post(norm)	pCR6post(norm)	pCR8post(norm)
hsa-miR-1-5p_R+1_1ss15AG	0	0	0	0	0	0	0	0	0	0	0	0	0	10.8828	0	6.56668	0	0	0	0	0	0	0	0
hsa-miR-1-3p	469.924	121.767	597.82	1287.76	678.327	1089.84	342.307	5494.98	643.952	2574.13	3232.24	578.511	127.87	531.804	1053.53	2951.31	1735.08	232.977	1932.68	1148.98	402.612	1474.51	2299.45	309.726
hsa-miR-1-3p	469.924	121.767	597.82	1287.76	678.327	1089.84	342.307	5494.98	643.952	2574.13	3232.24	578.511	127.87	531.804	1053.53	2951.31	1735.08	232.977	1932.68	1148.98	402.612	1474.51	2299.45	309.726
hsa-let-7f-5p	57716.5	30344.4	2397.71	37517.4	49831.2	120473	51932.6	64443.5	33590.9	63957.1	56407.6	105097	27847.1	44036.6	77544.3	87686.2	107045	80089.2	151387	19419.3	40408.8	45162.3	98976.6	51153.4
hsa-let-7f-1-3p_1ss22CT	117.652	26.9233	0	167.421	375.544	143.4	32.7305	94.2812	105.711	152.099	70.3935	86.6035	42.3877	131.319	110.076	56.6377	141.191	56.6183	115.007	40.1975	92.2706	82.3016	101.301	35.8266
hsa-let-7d-5p	42699.8	23218.3	2854.11	29556.6	36949.5	46769.3	35568.9	43792.4	29295.8	18931.1	41660.9	55214.9	32532.6	26465.2	54773.4	53064.4	52401	57786.2	70354.6	25110.4	31404.9	25864.2	63796.2	33421
hsa-let-7d-3p	15309.1	17724.1	347.122	13510.8	20298.2	18188.6	21903.5	18124.9	8398.22	25117.7	16171.4	17196	12182.2	17680.1	8683.9	16048.2	15393	17605.2	19021.1	14406.6	13424.1	24199.7	13018.9	12775.1
hsa-let-7e-5p	4589.62	5782.27	0	3246.37	2255.97	5459.97	9437.5	6109.04	3042.04	3036.19	3238.18	11085.9	2796.25	3574.59	6637.17	5453.02	4498.71	6483.9	8739.17	2028.84	3629.26	3029.66	4780.12	3262.64
hsa-let-7e-3p	103.287	269.233	0	142.265	0	78.1284	151.379	175.23	17.7108	115.596	129.055	242.49	40.9748	46.4331	33.803	22.1626	74.256	102.525	84.1517	87.0945	132.103	102.3	42.9241	56.6291
hsa-miR-7-5p	715.26	589.049	1864.17	638.168	1857.38	1478.51	896.452	400.616	803.81	376.193	536.751	973.711	1038.5	623.461	985.776	1434	761.037	1376.44	1141.66	422.632	911.109	493.297	990.975	810.528
hsa-let-7a-5p	40159.6	32134.4	1529.91	29479.3	38184.2	55576.1	62276.4	34789	26575.6	31843.8	41196.9	89623.5	26659.3	33892.7	46376.9	61345.5	60934.4	69664.5	88928.9	8653.72	28701.4	26506.9	62466.7	27246.2
hsa-let-7a-3p	159.377	216.61	0	225.542	1892.98	222.765	230.477	228.084	224.705	182.215	229.512	282.327	194.983	251.392	128.278	192.076	348.271	234.507	296.869	112.637	218.575	145.374	192.3	113.836
hsa-let-7i-5p	209120	112043	151962	129223	301265	181620	97342.6	223083	183304	144774	178822	168006	144818	134605	186766	222476	192274	171717	190850	196772	153941	170865	216432	209187
hsa-let-7i-3p	507.545	208.044	0	445.011	2042.02	517.23	489.594	291.415	468.782	153.316	372.499	465.927	519.956	348.974	560.783	546.676	617.057	535.578	350.632	247.884	367.57	204.6	433.534	456.5
hsa-miR-7-5p	715.26	589.049	1864.17	638.168	1857.38	1478.51	896.452	400.616	803.81	376.193	536.751	973.711	1038.5	623.461	985.776	1434	761.037	1376.44	1141.66	422.632	911.109	493.297	990.975	810.528
hsa-miR-7-2-3p_R-1	0	0	0	0	0	0	0	0	0	0	0	0	0	0	8.66743	0	0	0	0	0	11.5968	0	0	0
hsa-let-7c-5p	651.806	926.039	21.4273	649.083	333.883	389.942	1443.21	587.972	185.649	308.448	717.33	1796.5	610.1	449.881	977.498	838.894	746.082	885.311	679.291	122.867	434.604	279.703	612.241	220.449
hsa-let-7c-3p	0	0	0	0	0	0	0	0	0	0	0	0	15.5422	0	7.80069	0	0	0	0	0	0	0	4.29241	0
hsa-let-7g-5p	107516	95580.4	13640.6	86237.5	114151	152417	87752	152700	107349	159178	142129	158072	85705.5	90420	136053	184536	170650	136023	179890	85177.1	107286	166563	161942	140981
hsa-let-7g-3p_R+1	32.1491	0	0	41.6385	246.451	19.2849	0	38.0934	45.9373	17.6435	42.5294	34.6414	46.6265	60.2179	30.336	19.7001	65.8892	11.4767	32.7257	14.2366	25.2105	17.691	69.5371	6.93417
hsa-let-7b-5p	56818.2	65226.2	40240.4	42443.1	159826	32827.2	89909.1	29748.8	26898.4	28320.9	68756.9	109023	56422.4	43961.5	56200.9	63696.6	49773.3	85611.1	48847.2	12802.1	35197.1	25380.6	53856.7	24465.1
hsa-let-7b-3p_1ss22CT	363.216	536.018	0	348.722	617.301	199.277	683.249	242.846	312.152	290.814	285.974	486.711	336.276	344.62	215.819	128.05	263.557	510.33	216.924	108.031	245.046	212.292	287.592	77.4316
hsa-miR-7-5p	715.26	589.049	1864.17	638.168	1857.38	1478.51	896.452	400.616	803.81	376.193	536.751	973.711	1038.5	623.461	985.776	1434	761.037	1376.44	1141.66	422.632	911.109	493.297	990.975	810.528
hsa-miR-7-1-3p	297.55	369.583	0	124.048	248.798	341.688	226.386	259.988	201.46	354.088	346.101	206.116	300.953	241.597	227.087	117.379	350.363	261.668	400.188	151.578	258.156	258.442	231.79	110.947
hsa-let-7a-5p	40159.6	32134.4	1529.91	29479.3	38184.2	55576.1	62276.4	34789	26575.6	31843.8	41196.9	89623.5	26659.3	33892.7	46376.9	61345.5	60934.4	69664.5	88928.9	8653.72	28701.4	26506.9	62466.7	27246.2
hsa-let-7a-3p_R+1	1528.45	1781.22	0	1832.96	3344.69	2513.21	1176.25	2169.42	1883.71	1963.91	2510.7	1992.75	722.004	1867.48	946.917	1573.54	2171.2	1449.12	2279.58	996.981	1631.37	1493.74	1324.21	1158.58
hsa-let-7f-5p	57716.5	30344.4	2397.71	37517.4	49831.2	120473	51932.6	64443.5	33590.9	63957.1	56407.6	105097	27847.1	44036.6	77544.3	87686.2	107045	80089.2	151387	19419.3	40408.8	45162.3	98976.6	51153.4
hsa-let-7f-2-3p_1ss22CT	243.17	343.272	0	411.18	667.765	308.063	78.4168	463.311	374.417	251.573	512.553	344.682	165.312	262.274	178.116	303.709	254.144	216.909	296.869	240.347	325.72	283.825	245.097	283.145
hsa-let-7a-5p	40159.6	32134.4	1529.91	29479.3	38184.2	55576.1	62276.4	34789	26575.6	31843.8	41196.9	89623.5	26659.3	33892.7	46376.9	61345.5	60934.4	69664.5	88928.9	8653.72	28701.4	26506.9	62466.7	27246.2
hsa-miR-9-5p	16.1885	11.8299	0	28.9156	6.25907	142.741	22.7295	39.6807	52.2099	33.0563	108.035	51.096	0	41.8381	46.5152	63.7516	71.1185	50.4974	165.81	42.9889	53.4463	13.8451	135.354	159.101
hsa-miR-9-3p	15.9605	22.844	0	13.012	4.69431	17.6366	17.729	31.1096	44.8304	16.8323	25.4199	23.0943	24.9616	43.7728	15.8903	15.3223	29.2841	9.18134	23.0638	15.4928	31.093	14.6143	17.4558	29.6629
hsa-miR-9-5p	16.1885	11.8299	0	28.9156	6.25907	142.741	22.7295	39.6807	52.2099	33.0563	108.035	51.096	0	41.8381	46.5152	63.7516	71.1185	50.4974	165.81	42.9889	53.4463	13.8451	135.354	159.101
hsa-miR-9-3p	15.9605	22.844	0	13.012	4.69431	17.6366	17.729	31.1096	44.8304	16.8323	25.4199	23.0943	24.9616	43.7728	15.8903	15.3223	29.2841	9.18134	23.0638	15.4928	31.093	14.6143	17.4558	29.6629
hsa-miR-9-5p	16.1885	11.8299	0	28.9156	6.25907	142.741	22.7295	39.6807	52.2099	33.0563	108.035	51.096	0	41.8381	46.5152	63.7516	71.1185	50.4974	165.81	42.9889	53.4463	13.8451	135.354	159.101
hsa-miR-9-3p	15.9605	22.844	0	13.012	4.69431	17.6366	17.729	31.1096	44.8304	16.8323	25.4199	23.0943	24.9616	43.7728	15.8903	15.3223	29.2841	9.18134	23.0638	15.4928	31.093	14.6143	17.4558	29.6629
hsa-miR-10a-5p_R-1	29860.3	74662.6	3175.52	26530.2	13648.7	10925.6	63425.6	22310.8	9728.74	18303.3	34374	42884.3	50858.2	17408.8	27281.6	13596.3	15966.1	29767.4	9824.24	9018.47	25097.1	18490.9	17880.5	12794.7
hsa-miR-10a-3p_R-1	171.006	370.807	0	81.542	65.7203	122.632	211.384	153.326	52.5788	200.771	359.3	203.518	162.486	135.672	57.205	124.767	141.191	196.634	115.942	30.9855	123.027	148.451	103.018	25.4253
hsa-miR-10b-5p_R-1	37777.9	168256	2198.44	45784.6	22546.8	11607	142607	29646.7	11440.6	9998.72	43208.4	101982	97048	41145.5	53101.9	27856.7	35695.2	59792	21009.9	15172.9	50796.2	24735.9	28773.8	23372.8
hsa-miR-10b-3p_L-1	147.065	357.345	0	176.964	100.928	48.9539	452.772	127.613	47.5977	23.7275	165.718	179.269	402.683	238.695	197.617	99.3211	87.8522	221.117	68.2564	84.5821	184.541	95.3775	81.5558	76.2759
hsa-miR-15a-5p_R-1	4491.98	3148.8	591.392	4210.69	23645.2	4630.84	2802.55	3341.75	4333.05	2826.62	5854.39	5378.94	4467.66	3764.34	4583.34	4455.5	7578.3	4589.91	4210.39	2917.67	3597.04	2821.33	6016.24	3291.42
hsa-miR-15a-3p_1ss22AT	71.1384	0	0	74.6023	49.2902	52.4153	31.3667	34.2841	61.4342	24.9443	177.45	21.6509	67.8203	37.7269	69.3394	50.071	19.8713	26.0138	80.4116	5.86213	16.639	13.8451	9.44331	25.4253
hsa-miR-15b-5p_R-1	7229.44	2976.25	0	4744.19	16908.9	7743.61	3477.62	7998.67	6263.52	9576.79	8791.86	8212.61	5133.15	6989.27	6775.33	4805.17	12853.6	6837.04	8189.83	3468.71	5308.33	4405.83	8478.37	2510.17
hsa-miR-15b-3p_R-1	3403.7	1929.91	1864.17	3270.36	15042.9	3094.97	2201.13	2739.87	2323.98	4384.72	3279.17	2596.37	2806.07	4966.16	2765.78	2474.82	5372.58	3544.76	3511.93	1997.31	4094.69	2855.17	4344.78	1230.82
hsa-miR-16-5p	20519.7	11712.2	199.273	18996.3	82177	11549.2	12520.1	12054.2	17162	17817.2	16458.9	21388.5	15440.4	18397.7	17425.9	9369.84	21949.5	15409	11586.3	6324.82	13414.5	9915.42	19868.7	5371.1
hsa-miR-16-1-3p	12.9964	78.3223	0	0	103.275	18.7904	46.3682	31.4271	53.1323	13.9932	90.925	44.1678	0	32.6483	15.6014	15.5959	53.3388	59.6787	19.6354	21.7736	11.0926	31.5361	45.4996	19.6468
hsa-miR-16-5p	20519.7	11712.2	199.273	18996.3	82177	11549.2	12520.1	12054.2	17162	17817.2	16458.9	21388.5	15440.4	18397.7	17425.9	9369.84	21949.5	15409	11586.3	6324.82	13414.5	9915.42	19868.7	5371.1
hsa-miR-16-2-3p_L+1R-1	14948	9567.56	899.945	11362.1	98676.7	7595.76	8726.77	6095.9	10742.7	9950.96	10950.6	14318.1	12463.4	14416.7	10449.5	6365.58	16868.7	12260.2	9193.11	4777.64	12031.5	6519.52	13018	4671.32
hsa-miR-17-5p	2257.28	1494.85	321.409	2964.72	2904.6	9931.95	2666.85	3415.08	6002.01	13933.9	3780.47	3636.77	2543.26	3763.26	4724.62	5059.08	4656.17	3664.5	7367.95	4123.73	3577.21	7061.14	3971.34	4359.09
hsa-miR-17-3p	491.129	580.074	16919	716.529	1028.05	960.287	587.785	601.876	736.104	382.682	637.941	843.518	840.689	567.354	885.811	1019.48	1276.99	996.941	991.12	828.235	714.971	425.353	834.445	1528.99
hsa-miR-18b-5p_R-2	34.2012	51.399	0	30.3614	91.539	10.1369	45.0044	8.57102	49.8115	6.08398	43.996	24.249	81.2431	26.8441	21.6686	13.9542	17.7796	44.3765	2.80506	5.02468	11.5968	5.38422	49.792	38.138
hsa-miR-18b-3p_L+3R-5	17.1006	0	0	0	147.871	2.9669	0	0	5.53461	0	0	6.06224	0	5.80413	30.336	0	11.5045	31.3696	4.6751	0	8.06737	0	52.3674	0
hsa-miR-18a-5p_R-2	406.31	146.854	0	467.566	1056.22	595.606	319.122	425.694	420.631	420.403	525.018	483.247	499.468	479.567	361.432	481.83	712.231	568.478	441.329	206.012	281.854	389.971	467.014	416.05
hsa-miR-18a-3p_1ss23GA	136.805	298.604	0	215.132	232.368	167.63	353.217	54.2831	92.428	105.861	209.714	226.901	459.2	274.245	134.345	307.813	421.482	381.791	183.264	49.4094	173.953	176.141	313.346	123.659
hsa-miR-19b-3p	4193.75	3594.87	1799.89	4131.75	14674	5237.9	3545.12	4452.17	6459.26	3650.49	3873.35	4418.22	4848.92	4379.46	5152.35	5399.05	6411.12	3477.05	4502.27	2898.26	3991.67	3409.75	4742.54	4503.75
hsa-miR-19b-1-5p	6.84023	0	0	32.9638	0	6.42829	0	6.66635	16.0504	6.69238	0	0	0	5.07862	7.80069	30.3709	0	15.3022	0	4.18724	0	11.5376	5.15089	10.4013
hsa-miR-19b-3p	4193.75	3594.87	1799.89	4131.75	14674	5237.9	3545.12	4452.17	6459.26	3650.49	3873.35	4418.22	4848.92	4379.46	5152.35	5399.05	6411.12	3477.05	4502.27	2898.26	3991.67	3409.75	4742.54	4503.75
hsa-miR-19a-3p	1764.1	1333.93	912.801	1986.5	6225.43	2885.39	1326.95	2112.28	3021.16	1475.16	2284.37	2102.44	1797	1931.57	1977.47	2684.95	3458.14	1811.02	2152.57	1360.71	1680.37	1628.34	2372.27	2463.94
hsa-miR-20a-5p	4095.25	2290.93	0	3774.93	5377.33	27844.6	3729.91	8254.85	10283.9	51291.1	5398.79	5302.15	3662.3	8082.26	5636.43	7625.02	7208.07	6088	13712.1	11656.1	6525.83	19928.3	6711.62	9730.19
hsa-miR-20a-3p_R+1	30.781	37.9374	0	55.518	0	96.9188	16.3653	53.3308	33.2077	28.5947	96.7911	21.6509	0	17.4124	70.2062	69.771	86.8064	87.9879	70.1264	24.286	39.3284	18.4602	24.0375	26.581
hsa-miR-20b-5p	300.286	285.142	0	393.831	910.695	661.537	240.024	232.37	670.242	648.856	186.25	504.321	478.981	509.313	410.836	574.038	558.489	550.115	529.221	262.679	681.693	592.007	516.806	395.633
hsa-miR-20b-3p_R-1	28.729	0	0	42.506	126.746	18.2959	21.8203	9.52336	13.2831	18.8603	38.1298	0	0	6.52965	0	15.5959	28.2382	0	15.8953	7.53702	42.8579	31.5361	39.4902	0
hsa-miR-21-5p	311543	249193	15787.6	260585	319898	964802	223791	651124	595057	534667	531462	434505	188658	361122	282449	574914	556574	349322	561373	499283	336827	362098	380091	634480
hsa-miR-21-3p	2891.37	1843.02	835.663	2043.76	2377.67	4850.39	1560.15	4862.63	2901.24	1333	2286.32	1992.75	1937.12	2931.81	2189.39	3009.18	2949.32	2726.86	3231.43	3706.54	2142.9	816.093	2876.77	4233.31
hsa-miR-22-5p_R-1	983.625	897.035	0	991.517	2525.54	2034.8	549.6	1839.91	1439.55	2056.99	1111.63	796.752	911.336	1340.76	750.6	1017.02	1457.93	1107.12	1288.46	1902.68	1086.57	1669.88	1062.8	1465.42
hsa-miR-22-3p	236515	230461	634667	226488	558313	211696	159516	237084	163367	216444	135107	144198	183720	279270	161679	190970	168701	175532	157166	368451	214607	255076	158887	279514
hsa-miR-23c_L+1R-1_1ss15TG	0	0	0	0	9.38861	0	0	0	0	0	0	2.5981	0	0	0	0	0	0	0	2.51234	0	0	10.4449	0
hsa-miR-23a-5p	551.323	1048.78	9565.13	756.433	450.653	816.393	1170.12	703.776	599.399	1265.47	406.229	445.142	792.65	779.931	606.72	773.227	625.424	914.309	901.358	1272.92	574.296	1252.21	579.476	1154.54
hsa-miR-23a-3p_R+1	44775.8	51575.2	964.226	55394.8	11487	61510.6	59243.6	65706.4	42264.8	76038.8	75868.8	62653.3	40534.6	49973.2	47223.6	68685.9	66984.7	54122.1	66078.3	36218.3	50091.8	78265.7	55220.3	49329.7
hsa-miR-23b-5p	373.477	425.877	231.414	380.819	239.41	358.501	512.778	644.731	321.561	467.25	360.767	347.28	360.295	371.465	413.436	471.98	302.253	281.561	323.517	577.001	401.856	426.122	288.45	761.603
hsa-miR-23b-3p_R+1	4212.56	8293.6	797.094	9298.39	2375.32	16264.8	12102.1	8566.26	3458.3	3132.64	8337.97	16966.5	5820.54	5849.48	9465.7	15608.2	10411	13960.6	13839.7	4206.08	5466.15	5485.75	10182.2	15005.6
hsa-miR-24-1-5p_L+1R-3	58.142	88.1126	0	0	39.9016	38.5697	98.1915	53.3308	9.9623	9.73437	19.0649	106.522	45.2135	20.6772	26.0023	81.2627	75.3019	75.7461	44.8809	32.6604	87.2284	56.9188	22.3205	28.8924
hsa-miR-24-3p_R-2	24580.7	24031.5	3413.36	24552.4	23358.9	30384.8	23302.8	32023.2	24634.6	40109.5	23738.7	22717.4	20291	26204.9	18101.5	28985.8	25428.5	20687.1	22704.1	28051.1	22606	32235.7	17257.6	27424.7
hsa-miR-24-2-5p_L+1R-1	381.685	676.754	488.541	570.794	406.057	749.637	1166.02	591.401	560.103	621.783	1063.24	695.426	539.737	671.466	787.003	985.003	795.899	837.032	810.661	484.044	503.706	656.874	594.928	643.722
hsa-miR-24-3p_R-2	24580.7	24031.5	3413.36	24552.4	23358.9	30384.8	23302.8	32023.2	24634.6	40109.5	23738.7	22717.4	20291	26204.9	18101.5	28985.8	25428.5	20687.1	22704.1	28051.1	22606	32235.7	17257.6	27424.7
hsa-miR-25-5p_R+2	244.196	272.904	1195.64	142.265	471.778	146.862	458.227	94.2812	253.485	181.303	93.858	310.906	397.031	234.342	247.022	302.888	216.493	279.266	187.939	183.401	327.233	275.364	311.629	224.205
hsa-miR-25-3p	237999	140810	32848	140822	786730	86580.1	137517	118371	144452	157745	119387	157624	246802	153641	164943	94452.7	152590	139994	96423.8	105584	172365	110436	176884	86542
hsa-miR-26a-5p	144831	146710	6910.29	206724	104458	256770	172054	186198	192125	110340	237576	256829	121508	123089	222818	230508	251352	214873	317858	117706	160205	153421	264711	222364
hsa-miR-26a-1-3p	112.864	94.2315	0	95.4215	18.7772	97.4133	0	125.708	106.818	192.862	14.6653	21.2178	59.3428	120.436	79.7404	14.775	77.3936	59.6787	67.3214	75.3702	37.8158	102.3	56.6598	85.5215
hsa-miR-26b-5p_R+1	46234.5	54141.1	745.668	52623.5	49525.7	110428	63127.1	69631.6	53651.4	60231.8	92717.1	104075	36430.8	58773.6	60742.8	85473.1	120174	99175.8	142418	31578.2	54235.3	61594.7	86319.3	52025.6
hsa-miR-26b-3p_R+2	848.873	488.291	231.414	949.878	610.26	904.905	860.539	873.292	816.355	1944.44	1052.97	981.217	454.961	1163.73	793.07	774.048	904.669	892.886	1331.47	532.616	694.802	1186.07	770.917	765.07
hsa-miR-26a-5p	144831	146710	6910.29	206724	104458	256770	172054	186198	192125	110340	237576	256829	121508	123089	222818	230508	251352	214873	317858	117706	160205	153421	264711	222364
hsa-miR-26a-2-3p	82.0828	0	0	70.2649	32.8601	48.4594	73.6436	25.7131	42.0631	31.0283	127.588	70.5818	19.7809	29.0207	22.5353	52.5335	80.5312	63.5043	35.5307	20.0987	16.1347	66.9181	35.1978	9.24556
hsa-miR-27a-5p	109.444	471.158	0	216	150.218	101.369	590.513	181.896	91.8746	73.0078	137.854	463.328	363.121	183.556	388.301	180.584	151.65	337.414	188.874	141.529	130.591	166.142	204.319	220.738
hsa-miR-27a-3p_R-1	44989.2	56282.5	604.249	49166.8	56814.4	42826.5	44889.9	67366.6	43467.2	52182.5	63778.2	66372.7	44904.8	45071.2	38129.3	43575.1	77857.6	44123.4	37940	32651.8	39759.9	44103.5	37088.9	36850.5
hsa-miR-27b-5p	162.798	166.435	0	277.59	112.663	339.71	192.292	265.702	142.24	180.086	114.389	536.075	245.849	183.556	421.237	384.151	190.346	226.473	329.127	267.146	226.391	237.675	183.715	604.429
hsa-miR-27b-3p	130358	127971	3831.19	162351	95105.9	168927	78989.6	279978	150929	167464	143810	181394	97524.9	134948	105767	137741	142935	104256	103338	155475	117294	158591	104478	234376
hsa-miR-28-5p_R-1	9701.73	5478.89	1002.8	5583.03	4265.56	10407.4	3881.97	14731	8751.42	8173.32	10735	8693.69	9346.02	7086.24	7301.01	5990.73	12607.7	6989.17	7620.25	8719.36	7219.54	5197.31	8527.59	6521.59
hsa-miR-28-3p	16406.3	15616.7	10645.1	16678.8	4382.13	18932.3	15544.3	19483.8	11852.4	18564	19397.8	16341.2	12916.9	18576.9	14452.9	20065.3	13720.6	14728.4	14299.2	21395.1	14768.8	22109.1	13842.2	20895
hsa-miR-29a-5p_R-3	0	63.6369	0	21.6867	0	17.8014	25.9116	0	0	3.65039	0	0	0	0	12.1344	18.8792	15.6879	57.3834	12.1552	0	18.6558	7.69174	0	6.93417
hsa-miR-29a-3p_R-1	18387.9	41427.3	1401.34	24219.3	26944.7	24183.3	28846.8	26488.5	21466.7	12082.5	44622.5	40623.7	22703.9	21312.8	20851.7	22424.4	32112.6	29997	23552.2	13887.8	23928.8	15110.8	19016.5	19845.6
hsa-miR-29b-1-5p	10.9444	0	0	14.747	0	9.39519	43.6407	6.66635	15.4969	0	23.4645	25.115	28.2585	0	13.8679	7.38752	14.642	32.8998	18.7004	0	8.57158	6.92256	21.4621	0
hsa-miR-29b-3p_R-3	236.33	547.95	0	261.975	777.494	258.986	485.162	288.796	261.095	110.12	818.691	853.621	330.271	310.158	454.607	289.345	769.23	527.545	246.378	123.942	279.081	125.76	386.961	137.528
hsa-miR-29c-5p_R-1	166.902	274.128	0	144.867	159.606	173.564	237.296	180.944	126.189	225.107	168.651	245.954	178.028	125.514	189.817	249.534	187.209	250.957	194.484	210.199	167.398	241.521	145.084	145.618
hsa-miR-29c-3p_R-1	803.727	988.513	0	942.505	3663.32	601.91	750.415	852.579	673.978	365.343	1263.05	1228.04	867.182	682.711	810.838	560.631	1355.96	1173.68	582.517	404.068	705.895	358.05	743.66	439.164
hsa-miR-29b-2-5p_R+1	90.2911	53.8466	0	100.626	173.689	117.193	124.103	89.5196	97.9627	82.1337	70.3935	123.843	113.034	86.3365	180.283	143.646	66.935	146.136	144.928	75.3702	94.2874	99.2234	134.782	172.199
hsa-miR-29b-3p_R-3	236.33	547.95	0	261.975	777.494	258.986	485.162	288.796	261.095	110.12	818.691	853.621	330.271	310.158	454.607	289.345	769.23	527.545	246.378	123.942	279.081	125.76	386.961	137.528
hsa-miR-30a-5p_R+2	15213.4	68393.7	1491.34	28243.9	21930.6	13805.5	61383.3	15121.7	9452.29	13474.8	24835	59313.8	42028.1	35513	24024.4	26246.6	22759.5	38128.2	14224	10639.3	26453.9	22965.6	15372.8	22195.7
hsa-miR-30a-3p	1081.1	3046	0	1171.52	1151.28	895.263	3022.12	1085.66	534.92	964.311	1753.97	3431.66	2161.07	1864.22	1428.83	995.674	1823.46	2267.03	871.905	624.317	1492.46	1043	1013.01	875.439
hsa-miR-30c-5p_R+1	11413.4	20739.3	0	17812.9	7818.76	29677.5	39479.1	13442.5	7360.48	13550.5	20447.4	30683.7	15693.3	17041.5	16846.3	36895.5	22587.4	33626.2	44844.4	6958.77	15463.6	17818.4	21859.7	18975.6
hsa-miR-30c-1-3p_R-2	210.679	189.687	977.083	157.012	183.078	274.933	155.47	337.127	262.341	156.967	231.712	407.036	251.5	311.972	203.685	240.505	326.308	231.064	345.022	242.022	211.768	261.519	267.847	330.529
hsa-miR-30c-5p_R+1	11413.4	20739.3	0	17812.9	7818.76	29677.5	39479.1	13442.5	7360.48	13550.5	20447.4	30683.7	15693.3	17041.5	16846.3	36895.5	22587.4	33626.2	44844.4	6958.77	15463.6	17818.4	21859.7	18975.6
hsa-miR-30c-2-3p	86.1869	423.43	0	101.494	79.8032	77.6339	361.399	52.3785	26.5661	17.6435	130.521	206.982	317.908	114.632	75.4067	107.529	56.4764	204.285	21.5054	85.4196	103.867	68.4565	60.0938	98.2341
hsa-miR-30b-5p	8102.03	6758.15	655.674	8457.24	5573.71	9916.71	11136.6	9405.59	6780.45	8951.36	10901.7	13237	7696.19	7814.06	9222.44	12979.6	12059.8	11361.4	12420.8	4164.62	7415.93	9223.67	8004.2	5304.26
hsa-miR-30b-3p	171.006	69.7558	0	214.265	96.2333	249.714	115.921	220.942	165.485	136.89	158.385	137.699	267.043	153.084	220.153	313.559	416.252	136.19	360.917	165.815	178.995	201.523	143.367	368.667
hsa-miR-30d-5p_R+2	139870	147877	4692.57	184184	136976	167896	212724	142648	141347	327130	163508	178979	131783	180733	161668	255191	112129	166073	245334	109825	139255	299582	133175	196443
hsa-miR-30d-3p	701.124	914.168	0	799.806	464.736	740.737	190.928	971.383	879.45	1162.04	1221.62	738.727	481.807	587.669	744.532	767.481	835.642	564.653	951.849	1066.07	540.01	1073.77	573.466	1110.62
hsa-miR-30e-5p_R+2	91264.1	97094.6	4409.73	136871	146934	171294	141888	100026	122149	176865	107713	143093	79404.9	139440	118657	217922	110935	137934	211790	77454.2	111072	181995	125449	186734
hsa-miR-30e-3p	5284.42	3552.65	0	4283.13	4648.54	8586.96	4782.74	7178.71	5524.93	6537.24	6036.24	7146.95	3169.89	4071.24	4364.48	4796.14	8276.41	5382.56	8447.43	3483.36	4499.58	4817.33	6594	3984.26
hsa-miR-31-5p_R+2_1ss11CT	33.5171	258.219	0	93.6866	46.9431	35.6028	65.461	42.8551	11.6227	21.2939	65.9939	186.197	62.1686	43.531	42.4704	8.20836	76.3478	123.183	100.047	28.4732	41.8495	8.46091	57.5183	20.8025
hsa-miR-31-3p_R-2	0	0	0	0	0	0	0	9.52336	0	0	0	0	0	0	0	0	0	0	0	0	0	0	0	0
hsa-miR-32-5p_R-1	731.221	747.733	0	621.107	5072.2	666.069	388.675	813.295	866.72	458.124	1680.65	1006.33	683.855	585.492	357.098	421.909	1950.53	371.844	447.874	406.999	432.613	253.058	867.926	263.499
hsa-miR-32-3p_R-1	82.7668	0	0	80.6746	53.9845	80.1064	0	75.2345	42.6165	51.7138	99.7242	57.1583	0	29.7462	56.3383	57.4585	178.842	87.9879	98.177	37.6851	64.0348	34.6128	61.8107	45.0721
hsa-miR-33a-5p_R-1	185.37	197.03	0	208.192	56.3317	338.227	215.476	332.365	155.523	112.554	278.641	128.173	316.495	138.574	198.484	560.631	402.656	329.763	266.48	175.864	99.8337	162.296	184.574	386.002
hsa-miR-33a-3p_R-1	24.6248	0	0	27.759	49.2902	38.5697	0	65.7112	29.3335	29.8115	45.4625	21.6509	32.4972	25.3931	9.53417	0	66.935	17.5976	37.4008	36.8477	24.2021	3.84587	15.4527	8.08987
hsa-miR-33b-5p	0	0	0	0	0	12.8566	9.5464	8.57102	13.2831	0	0	11.2584	19.7809	12.3338	13.8679	11.4917	42.8803	10.7116	0	6.69958	0	0	13.7357	13.8683
hsa-miR-33b-3p_R-1	0	0	0	0	0	0	0	12.3804	6.08807	0	29.3306	0	11.3034	0	0	0	0	13.772	0	0	4.03369	10.7684	0	0
hsa-miR-34a-5p	19.8367	42.8325	0	44.2409	0	94.9409	20.4566	35.2364	42.0631	55.9726	0	45.0338	33.9102	105.2	39.0034	88.6502	5.2293	50.4974	53.2961	62.8085	90.2537	86.1474	132.206	127.127
hsa-miR-34a-3p_R-1	0	0	0	0	0	0	0	0	0	0	26.3976	30.3112	0	6.52965	0	0	0	0	0	0	0	0	0	8.08987
hsa-miR-34b-3p_L-1R+1	0	0	0	0	0	0	0	19.0467	0	0	0	0	0	0	0	0	0	0	0	0	9.07579	0	15.4527	0
hsa-miR-34c-5p	13.6805	141.959	0	19.9518	39.9016	4.94484	38.1856	51.4261	22.1385	0	11.7323	18.1867	64.9945	47.8841	44.2039	29.5501	33.4675	27.544	44.8809	27.6358	29.7484	19.2293	26.613	64.719
mmu-miR-34c-3p_L-1_1ss16AG	0	0	0	0	0	0	0	0	0	0	0	0	0	0	0	0	0	0	0	0	0	0	0	0
hsa-miR-92b-5p_R+1	75.2425	78.3223	2069.87	31.2289	302.783	65.7663	51.8233	43.8074	74.7173	11.5596	127.588	15.5886	173.79	13.7848	33.3696	10.6709	70.0726	74.981	63.5813	56.109	67.06	4.61504	84.9898	99.3898
hsa-miR-92b-3p	1449.45	1447.74	0	1517.2	2369.84	2596.04	2086.57	1685.63	1602.82	1048.88	1259.75	1554.53	1453.9	1845.71	1125.9	1907.62	1706.84	1645.76	1656.85	1333.22	2769.63	1381.18	1556.43	1676.91
hsa-miR-92a-2-5p_R+1	0	0	0	0	0	0	28.6392	0	0	0	0	12.9905	0	0	0	0	7.32102	13.0069	0	4.18724	0	0	0	0
hsa-miR-92a-3p	94700.7	133311	12772.8	103595	161797	90785.5	133561	98844.4	66787.5	112767	111376	81004.5	124211	100647	78243.9	101065	92326.9	109315	98908.6	92760.2	115627	63354.7	132843	90978.7
hsa-miR-92a-1-5p	49.2497	52.6228	0	46.8433	79.8032	49.9428	195.019	57.1401	69.1827	75.4413	54.2617	155.02	165.312	82.7089	83.2073	46.7876	98.3108	153.787	110.332	22.6111	94.7916	115.376	144.225	80.8987
hsa-miR-92a-3p	94700.7	133311	12772.8	103595	161797	90785.5	133561	98844.4	66787.5	112767	111376	81004.5	124211	100647	78243.9	101065	92326.9	109315	98908.6	92760.2	115627	63354.7	132843	90978.7
hsa-miR-93-5p	9863.61	8363.35	745.668	10025.3	19645.7	27830.5	10041.4	12635.6	17922.7	55355.1	8969.31	13447.8	11268.1	16882.8	14571.7	18543.5	14086.7	15119.4	21841.1	16861.2	15127.3	28320.2	14364.1	18882.9
hsa-miR-93-3p_R+1	680.603	626.578	462.829	844.047	532.804	877.214	1298.31	442.836	598.292	1216.19	329.97	713.612	822.321	850.306	825.139	1064.62	705.955	788.83	799.441	502.468	871.78	1196.83	726.276	879.484
hsa-miR-95-5p_R-1	6.84023	0	0	14.747	0	10.3842	0	17.142	6.64154	0	0	0	0	10.8828	5.20046	0	7.32102	0	0	0	0	0	10.3018	0
hsa-miR-95-3p_R-1	298.234	1223.79	0	210.795	89.1918	242.791	1073.29	379.03	90.7677	106.47	434.093	826.197	505.827	504.234	325.029	169.092	414.16	866.872	327.257	241.185	235.466	261.519	290.167	70.4974
hsa-miR-96-5p_R-2	12963.6	6010.01	34262.2	13383.3	48264.5	574.096	5332.34	408.552	14895.3	417.969	3327.56	7368.22	15966	7271.86	10682.6	1823.9	3897.92	3536.35	2415.15	562.764	7133.07	847.629	8067.16	1864.14
hsa-mir-96-p3_1ss20CA	0	0	0	0	0	0	0	0	0	0	0	0	0	0	0	0	0	0	0	0	6.05053	0	0	0
hsa-miR-98-5p	5258.84	1902.01	655.674	3401.34	3720.24	11590.9	4925.67	6491.79	5179.62	4942.23	5433.5	9119.08	2025.85	5070.64	4619.22	9406.61	7860.63	8354.1	14285.1	1874.04	4257.61	4202.92	8500.69	5609.75
hsa-miR-98-3p_1ss22CT	114.916	127.274	0	101.494	152.565	197.793	39.5494	175.23	173.233	200.163	64.5274	103.924	98.9046	137.848	62.4055	159.242	199.759	114.002	263.675	69.5081	185.55	96.1467	86.7067	58.9405
hsa-miR-99a-5p_R-1	14778	40168.3	10220.8	33301.7	12471.6	4835.8	34670.5	15030.2	7508.53	10988.6	16700.1	26551.3	29615.6	15225	23497.4	14219.7	12037.8	12384.1	6972.44	10234.4	13736.5	15316.9	10627.2	10538.8
hsa-miR-99a-3p_R+1	3.42012	23.2519	0	19.9518	0	9.39519	34.0943	0	2.76731	0	17.5984	19.9188	29.6714	5.80413	7.80069	11.4917	0	23.7185	12.1552	0	10.0842	10.7684	7.72634	0
hsa-miR-99b-5p	15870	44621.7	35149.3	30107.2	7520.28	10215.5	38068.3	24783.6	19682.7	15182.6	18190.9	34497.6	25850.8	19514.2	26287.5	14144.6	11191.7	15110.2	14262.8	18347.6	18736	21808.4	12692.7	21454.3
hsa-miR-99b-3p_R+1	283.87	605.774	167.133	421.59	227.674	283.834	827.809	605.686	382.442	487.327	385.698	759.512	484.633	391.054	502.711	334.901	291.795	296.098	367.462	432.123	472.95	486.118	258.403	531.62
hsa-miR-100-5p_R-1	2137.91	4619.79	1324.2	3179.71	1139.54	703.897	2305.45	2747.01	2294.93	2164.98	2446.91	3658.56	2884.48	1986.47	2262.2	1617.46	930.815	1679.42	1620.39	1414.45	2155.75	2430.2	1688.63	1294.38
hsa-miR-100-3p	0	0	0	0	0	0	0	0	0	0	0	0	0	0	0	0	0	0	0	0	0	0	0	0
hsa-miR-101-5p_L+1R-1	23.2568	68.532	0	14.747	0	6.42829	0	38.0934	11.6227	26.1611	121.722	39.8376	57.9299	7.98069	9.53417	16.4167	94.1274	39.7858	19.6354	16.7489	23.6979	26.9211	10.3018	18.4911
hsa-miR-101-3p_R+1	11359.6	16009	726.384	10986.9	62234.8	18161.1	9700.5	19132.9	27052.6	11213.4	20519	20153.5	15073.8	14519.4	12630.6	17247.8	31465.2	11600.2	14435.8	14688	16521.5	8965.87	15010.6	13545.9
hsa-miR-101-2-5p_L-1R+1	0	0	0	0	0	0	0	0	0	0	0	0	0	0	0	0	0	10.7116	11.2202	0	4.03369	0	0	0
hsa-miR-101-3p_R+1	11359.6	16009	726.384	10986.9	62234.8	18161.1	9700.5	19132.9	27052.6	11213.4	20519	20153.5	15073.8	14519.4	12630.6	17247.8	31465.2	11600.2	14435.8	14688	16521.5	8965.87	15010.6	13545.9
hsa-miR-103a-2-5p_R+1	91.6591	6.11893	0	89.3493	51.6374	94.9409	58.6422	52.3785	82.4657	85.7841	127.588	114.317	53.6911	10.8828	138.679	97.6794	90.9898	97.9343	58.9062	52.7592	30.7569	116.914	63.5277	115.57
hsa-miR-103a-3p	45289.3	40902	9042.3	66509.5	68260.7	105447	54146.3	62798.5	79265.7	54389.6	72116.5	95988.1	53888.4	55677.5	89486.6	123035	68184.3	73231.9	110538	74049.6	60140.2	85972.3	102052	144479
hsa-miR-103a-1-5p_L-3R+1	0	0	0	10.4096	0	6.42829	0	0	0	0	0	0	0	0	0	0	0	0	0	3.34979	0	2.30752	0	0
hsa-miR-103a-3p	45289.3	40902	9042.3	66509.5	68260.7	105447	54146.3	62798.5	79265.7	54389.6	72116.5	95988.1	53888.4	55677.5	89486.6	123035	68184.3	73231.9	110538	74049.6	60140.2	85972.3	102052	144479
hsa-miR-105-5p_R+1	0	0	0	0	0	0	0	0	0	0	0	0	0	0	0	0	0	6.12089	0	0	0	0	0	0
hsa-miR-105-5p_R+1	0	0	0	0	0	0	0	0	0	0	0	0	0	0	0	0	0	6.12089	0	0	0	0	0	0
hsa-miR-106b-5p	5842.93	6186.24	0	7238.16	23112.4	4594.74	2546.16	7470.12	7544.23	4325.1	7117.08	6936.94	11204.5	6515.87	4784.42	6102.91	9311.29	6426.94	4111.28	4825.37	6079.77	4538.12	5583.57	3652
hsa-miR-106b-3p_R-2	18142.3	12408	23051.4	16346.6	57592.1	11354.8	12523.5	10941.4	15482	12567.1	12446.5	16897.2	31440.4	17286.9	16820.9	16379.8	18741.8	15957.9	12213.2	11116.3	17646.4	14365.1	15463.8	14108.7
hsa-miR-106a-5p_1ss1AC	2257.28	1494.85	321.409	2964.72	2904.6	9931.95	2666.85	3415.08	6002.01	13933.9	3780.47	3636.77	2543.26	3763.26	4724.62	5059.08	4656.17	3664.5	7367.95	4123.73	3577.21	7061.14	3971.34	4359.09
hsa-miR-106a-3p_L+2R-3	129.28	57.5179	0	262.843	1941.1	56.3711	0	35.2364	281.158	26.7695	11.7323	133.369	172.377	132.044	146.48	76.3377	174.659	100.995	88.8268	52.7592	166.894	44.6121	277.29	41.605
mmu-miR-107-5p_R+1	0	0	0	0	0	0	0	0	0	0	0	0	8.47754	0	0	10.6709	0	0	0	0	0	0	0	0
hsa-miR-107_R-2	9115.06	7055.13	2202.72	10056	43547.5	9568.42	5612.37	7582.5	11035.8	8210.94	7830.3	12086.7	10257.4	9520.47	9915.25	9900.1	10368.7	8829.39	9433.41	9527.63	8092.08	8981.9	10047.1	12082
hsa-miR-122b-5p_R-1	0	0	0	0	0	0	32.7305	0	0	0	0	0	0	0	0	0	0	0	0	0	0	0	0	0
hsa-miR-122-5p_R-1	21080.2	32230.8	2082.73	26291.2	3443.27	7399.45	20725.2	5107.38	4126.61	9471.54	7109.75	7912.96	15249.7	11830.3	26814.4	38382.3	4057.94	11935.7	4377.76	2596.09	11916.5	8483.22	24555.2	3619.64
hsa-miR-122-3p_R-1	28.0449	0	0	13.012	0	14.34	0	5.71401	0	0	26.3976	0	0	0	35.5365	0	0	0	4.6751	0	0	3.84587	8.58482	0
hsa-miR-124-3p_R-3	0	17.133	0	6.36144	3.91192	0	0	0	0	1.014	0	0	3.29682	0	4.0448	0	0	7.65112	5.61011	3.34979	0	2.30752	0	0
hsa-miR-124-3p_R-3	0	17.133	0	6.36144	3.91192	0	0	0	0	1.014	0	0	3.29682	0	4.0448	0	0	7.65112	5.61011	3.34979	0	2.30752	0	0
hsa-miR-124-3p_R-3	0	17.133	0	6.36144	3.91192	0	0	0	0	1.014	0	0	3.29682	0	4.0448	0	0	7.65112	5.61011	3.34979	0	2.30752	0	0
hsa-miR-125b-5p	2352.36	8490.01	1896.31	4840.91	663.071	1253.27	10670.8	2844.15	700.129	1820.33	3628.2	6271.39	5479.32	2606.78	4149.97	2866.77	2467.71	3338.57	1922.4	1613.34	2394.5	2317.9	2144.06	1547.48
hsa-miR-125b-2-3p_L-2R+2	158.693	337.765	0	208.192	110.316	27.6911	332.76	131.422	36.5284	80.9169	175.984	310.04	308.017	177.752	169.015	137.9	97.265	143.841	24.3105	56.9464	93.7832	133.836	142.508	56.6291
hsa-miR-125a-5p_R-2	14892.6	73460.2	0	31118.7	3626.35	17497.8	120497	19721.9	6828.61	14156.8	30134.3	56433.4	32929.6	27378.1	26445.2	28821.2	20293.9	44474.4	29696.2	11458	22402.6	21793	17052	19460.8
hsa-miR-125a-3p_R-1	171.006	571.508	0	173.494	65.7203	75.656	462.318	295.224	100.177	153.316	118.789	187.929	303.779	217.655	91.008	161.705	111.907	195.104	66.3864	206.849	137.65	101.531	139.074	160.642
hsa-miR-125b-5p	2352.36	8490.01	1896.31	4840.91	663.071	1253.27	10670.8	2844.15	700.129	1820.33	3628.2	6271.39	5479.32	2606.78	4149.97	2866.77	2467.71	3338.57	1922.4	1613.34	2394.5	2317.9	2144.06	1547.48
hsa-miR-125b-1-3p	23.9408	0	0	4.33734	0	3.46139	27.2754	16.1897	0	0	0	8.66035	35.3231	0	0	0	18.8255	26.0138	7.48015	5.86213	5.54632	0	22.3205	0
hsa-miR-126-5p	60609.2	90863.6	977.083	80237.4	53355.5	68192.3	86823.1	98574.4	68194.2	107829	102525	97856.7	56820.7	76272.1	49324.6	65508.4	118993	75537.2	89967.5	41818.8	85496.5	81026.3	60839.8	41431.7
hsa-miR-126-3p_R-1	155438	272590	1388.49	164835	98244.8	160536	254908	225838	134716	130736	179952	279301	233473	161285	181226	167794	254826	204923	187904	111068	192284	155763	157612	130153
hsa-miR-127-5p_R+1	260.613	285.142	1709.89	79.8071	124.399	308.063	252.298	92.3766	94.0884	105.253	126.122	145.494	90.4271	103.749	83.2073	69.771	333.629	138.485	233.755	99.6562	98.8253	66.9181	166.546	469.212
hsa-miR-127-3p	10926.6	8835.73	98248.3	2659.66	4107.52	5758.76	8910.88	2634.16	3171.89	4288.6	4555.05	3573.26	3460.25	3081.27	2790.05	2023.36	5730.27	3459.84	5135.12	1765.34	2667.27	3604.35	3318.03	8144.19
hsa-miR-128-3p	12910.6	8299.1	462.829	9927.31	16441.8	13709.6	9449.57	16651.6	13526.9	18022.6	13734.8	12084.6	10859	12028.3	9514.24	13479.4	13765.6	10071.6	14703.6	9820.74	13817.9	16611.5	13217.6	11294
hsa-miR-128-1-5p_R-2	69.0863	0	0	26.8915	63.3731	74.667	102.283	132.375	78.5915	108.903	0	118.647	62.1686	55.1393	81.4739	36.9376	103.54	53.5578	86.9568	112.218	49.9169	109.992	36.0563	90.1443
hsa-miR-128-3p	12910.6	8299.1	462.829	9927.31	16441.8	13709.6	9449.57	16651.6	13526.9	18022.6	13734.8	12084.6	10859	12028.3	9514.24	13479.4	13765.6	10071.6	14703.6	9820.74	13817.9	16611.5	13217.6	11294
hsa-miR-129-5p	17.1006	0	0	4.77108	7.04146	2.22518	42.2769	2.85701	4.42769	10.647	0	8.22733	37.4425	2.90207	17.3349	6.9771	4.70637	0	2.80506	22.1923	5.04211	1.92293	8.58482	0
hsa-miR-129-2-3p_1ss20CG	0	0	0	0	0	0	0	0	0	0	0	0	0	0	0	0	0	0	16.8303	0	0	0	0	0
hsa-miR-129-5p	17.1006	0	0	4.77108	7.04146	2.22518	42.2769	2.85701	4.42769	10.647	0	8.22733	37.4425	2.90207	17.3349	6.9771	4.70637	0	2.80506	22.1923	5.04211	1.92293	8.58482	0
hsa-miR-129-1-3p_1ss20TG	0	0	0	0	0	0	0	0	0	0	0	0	0	0	0	0	0	0	16.8303	0	0	0	0	0
hsa-miR-130b-5p_R+1	1712.11	1232.35	0	1709.78	164.301	3079.64	2066.11	2578.93	732.229	1885.43	2859.74	1630.74	1007.41	1446.68	1138.03	2196.56	2675.31	2377.2	3521.28	1147.3	1239.85	1996.01	2121.31	1777.46
hsa-miR-130b-3p	978.153	884.797	1915.6	615.035	1537.39	832.216	300.03	889.482	1185.79	1270.33	1108.7	401.84	973.504	1043.29	855.475	517.947	722.689	450.651	703.134	1149.81	868.755	1140.68	772.634	665.681
hsa-miR-130a-5p	10.2603	0	0	0	0	2.47242	34.0943	4.76168	2.76731	0	0	0	0	0	11.2677	26.2667	0	0	6.54513	0	3.52947	0	0	0
hsa-miR-130a-3p	3206.02	1774.49	449.972	2401.15	3694.42	2369.07	1116.93	4346.46	4053.27	6261.02	2755.61	2109.66	1804.3	2545.11	3559.71	1613.76	2778.85	1161.44	1794.3	5596.66	2228.11	4550.43	2107.57	2088.34
hsa-miR-132-5p	36.9373	189.687	501.398	69.3975	11.7358	53.4042	98.1915	47.6168	30.4404	19.4687	133.454	103.924	19.7809	25.3931	42.4704	49.2501	49.1554	179.801	33.6607	30.1481	30.7569	53.073	66.1031	38.138
hsa-miR-132-3p	254.457	457.696	0	384.289	112.663	351.083	357.308	274.273	183.196	407.018	665.805	579.377	419.638	361.307	216.686	265.13	338.859	547.055	281.441	182.563	325.72	332.283	270.422	290.08
hsa-miR-133a-5p	2.05207	0	0	10.4096	0	9.14795	0	10.4757	4.70442	2.43359	13.1988	0	0	0	9.1008	16.0063	14.1191	0	0	18.0051	5.54632	10.7684	8.58482	10.9791
hsa-miR-133a-3p_R+1	191.298	77.0985	0	745.589	538.672	226.721	260.48	1348.98	268.705	1037.83	1208.18	263.852	91.6045	201.815	337.163	1002.1	427.059	85.1825	310.738	965.437	293.955	838.143	719.694	84.3658
hsa-miR-133a-5p	2.05207	0	0	10.4096	0	9.14795	0	10.4757	4.70442	2.43359	13.1988	0	0	0	9.1008	16.0063	14.1191	0	0	18.0051	5.54632	10.7684	8.58482	10.9791
hsa-miR-133a-3p_R+1	191.298	77.0985	0	745.589	538.672	226.721	260.48	1348.98	268.705	1037.83	1208.18	263.852	91.6045	201.815	337.163	1002.1	427.059	85.1825	310.738	965.437	293.955	838.143	719.694	84.3658
hsa-miR-133b_R-1	1.82406	0	0	0	0	1.97793	0	21.9037	2.21385	9.32877	35.6856	11.8358	11.7744	12.0919	3.46697	23.257	12.8989	4.84571	9.66186	4.46638	5.54632	2.05113	8.0125	0
hsa-miR-134-5p	3286.05	4328.53	3934.04	1211.85	1520.96	2949.1	2363.42	1496.12	961.916	6008.54	1795.03	1236.7	1408.68	1648.37	1276.71	1255.06	1811.43	1569.24	2084.16	2390.91	1130.44	2995.93	1109.16	4287.63
hsa-miR-134-3p_L-1	4.78816	0	0	0	0	0	10.9102	0	3.87423	0	13.1988	0	0	0	16.4681	0	12.5503	0	0	5.86213	4.5379	8.46091	0	0
hsa-miR-135a-5p	0	0	0	18.2168	0	19.5321	35.458	4.76168	8.30192	7.60497	19.0649	30.3112	4.23877	19.9517	0	5.33543	8.36688	20.658	23.843	3.34979	16.8911	9.61467	17.1696	0
hsa-miR-135a-3p_L+1R-1	26.6769	0	0	52.9156	0	3.46139	0	0	2.76731	20.6855	20.5314	0	22.6068	0	0	0	0	10.7116	12.1552	0	0	7.69174	10.3018	0
hsa-miR-135b-5p	0	0	0	0	0	0	0	0	0	10.3428	0	0	24.0197	14.5103	0	0	0	0	5.61011	0	0	0	0	0
hsa-miR-135b-3p_L-1R+2	0	0	0	0	0	0	0	8.57102	0	0	0	0	0	0	0	0	0	0	0	0	0	0	0	0
hsa-miR-135a-5p	0	0	0	18.2168	0	19.5321	35.458	4.76168	8.30192	7.60497	19.0649	30.3112	4.23877	19.9517	0	5.33543	8.36688	20.658	23.843	3.34979	16.8911	9.61467	17.1696	0
hsa-miR-135a-2-3p_L-1R+1	0	113.812	0	0	0	0	0	9.52336	0	0	0	15.5886	0	0	0	0	0	16.8325	0	0	11.0926	0	0	0
hsa-miR-136-5p_R-1	120.388	244.757	282.84	0	91.539	87.5236	47.732	37.1411	63.0946	96.7353	121.722	98.7279	96.0788	42.8055	31.2028	6.56668	153.741	61.2089	104.722	11.7243	21.6811	38.4587	55.8014	152.552
hsa-miR-136-3p	2507.63	5500.92	0	600.288	1948.14	1329.17	1084.2	1067.57	668.028	1838.58	1679.18	1011.53	573.647	914.877	428.171	265.13	2179.57	614.385	1080.88	415.374	389.251	729.177	485.043	1167.25
hsa-miR-137-3p	0	0	0	0	0	4.94484	0	0	0	0	0	0	0	0	0	0	0	0	5.61011	0	0	0	0	0
hsa-miR-138-5p	0	91.7839	0	0	0	0	0	4.76168	0	3.34619	0	0	0	17.7752	8.66743	0	0	0	4.6751	0	0	6.15339	8.58482	0
hsa-miR-138-2-3p_R+1	0	0	0	0	0	0	0	0	0	0	0	0	0	0	0	0	5.2293	0	0	0	0	0	0	0
hsa-miR-138-5p	0	91.7839	0	0	0	0	0	4.76168	0	3.34619	0	0	0	17.7752	8.66743	0	0	0	4.6751	0	0	6.15339	8.58482	0
hsa-miR-138-1-3p_R-1	0	0	0	0	0	0	0	0	0	0	0	0	0	0	0	0	0	0	0	0	0	0	0	0
hsa-miR-139-5p	4613.05	10615.1	0	4489.15	1650.05	7658.07	15837.5	4404.55	8169.09	3682.63	4403.99	9732.5	7967.47	7563.51	5001.97	5792.64	7937.03	11511.1	13918.7	3134.56	10252.6	5896.49	6648.09	3849.62
hsa-miR-139-3p	703.176	1577.46	385.691	739.951	274.617	1072.54	2094.75	802.819	1754.47	921.723	679.004	1236.7	1388.9	1706.42	882.344	1376.54	738.377	1436.11	2326.33	1221.84	2473.66	1870.63	1319.49	1950.81
hsa-miR-140-5p	548.587	598.431	0	543.035	474.125	3287.33	835.992	1109.47	872.255	2877.11	744.998	1130.18	503.001	903.994	865.01	1134.39	1362.76	1209.64	1903.7	1050.16	816.317	1480.66	1110.02	1457.33
hsa-miR-140-3p_L-1R+2	50729.2	62278.5	58470.7	49821.3	202205	47586.1	56041.4	47994.9	60601.8	62934.5	49086.3	49809.1	59501	57795.4	56821.9	31293.5	39855.6	51503.5	46543.4	60245.1	52835.2	33602.9	42257.1	39964
hsa-miR-141-5p	0	0	0	0	0	0	0	0	0	0	0	0	0	0	0	7.38752	0	0	0	0	0	0	0	0
hsa-miR-141-3p_R+1	47.1976	99.1267	0	16.4819	25.8187	77.6339	114.557	12.3804	24.3523	35.8955	121.722	139.432	43.8006	44.982	90.1413	103.425	32.4217	19.1278	63.5813	15.074	10.5884	33.8436	75.5465	68.186
hsa-miR-142-5p_L+2R-2	90032.5	103012	1118.5	67993	186141	75475	70557.4	114378	91817.6	63782.6	142028	112944	82732.3	77184.8	85906.4	58687.3	134670	82059.8	74246.1	53765.8	67169.4	50140.1	96069.3	41486
hsa-miR-142-3p_R-1	1440.55	1568.89	0	2517.39	1959.87	5167.85	1648.8	2746.54	1892.28	756.847	4145.89	3251.96	1117.62	1195.65	2366.21	4564.67	5845.31	2768.94	3608.24	1191.69	1248.93	1212.99	3217.59	2844.17
hsa-miR-143-5p_R-1	65.6662	104.022	89.9945	71.1324	86.8447	156.257	166.38	137.136	88.5538	50.497	30.7972	116.049	86.1883	71.1006	135.212	374.301	153.741	61.2089	193.549	173.352	43.8663	63.0722	56.6598	246.163
hsa-miR-143-3p	30204.4	42596.3	3715.49	35422.2	37981.6	15816.6	13554.5	57901.1	20677.3	18183.8	48518.7	31536.6	19748.4	17286.2	26327.3	38567.8	31467.8	12130.8	19950.5	21975.4	18959.8	12666	21892.2	40941.7
hsa-miR-144-5p	837.928	3797.41	0	1759.23	8628.13	899.466	2227.04	347.603	689.059	341.92	1218.69	4307.66	5468.01	3140.04	2009.98	2923	7547.97	7532.53	2887.34	548.528	3101.9	900.702	3453.67	977.718
hsa-miR-144-3p	19962.5	46042.5	4911.13	23514.5	175274	3883.18	9486.39	5268.32	21192.6	1042.19	16316.6	36294.6	96807.9	28491	15285.9	21326.9	143200	28607.5	8263.7	7628.3	28028.1	5166.54	41007.1	9032.92
hsa-miR-145-5p	156.641	118.707	0	757.3	107.969	197.793	229.114	191.419	284.479	125.938	335.836	549.066	285.411	111.73	556.449	461.31	329.446	196.634	1367	116.405	224.374	277.672	442.977	379.068
hsa-miR-145-3p_L-2R+1	766.106	916.616	0	778.987	929.473	439.101	465.046	1257.08	878.897	606.573	1007.51	698.89	525.607	593.473	674.326	877.473	859.697	358.837	675.084	748.678	654.97	589.956	627.551	988.12
hsa-miR-146a-5p	209792	230627	526744	342570	173553	135710	127670	286323	303195	643475	237464	212569	157835	286946	274680	240737	229373	110444	175399	397096	228034	483879	176397	408935
hsa-miR-146a-3p_L+1R-1	1451.5	236.191	141.42	1696.77	945.903	109.775	909.635	1995.14	822.997	856.016	1314.01	1139.7	548.214	80.5324	1395.46	1701.59	1958.9	55.0881	1178.12	1693.32	686.231	693.025	863.633	1586.77
hsa-miR-146b-5p_R+1	13326.5	19261.8	12798.5	26941.8	7830.1	17737.9	17586.5	15835	38576	20944.1	20758.8	21919.8	17085.1	20773.7	28871.2	17384.5	17678.7	18063.1	27321.7	13967.8	29028.2	26147.7	19686.7	35023.9
hsa-miR-146b-3p	211.363	335.317	0	359.132	171.342	255.648	309.576	213.323	357.536	186.778	280.108	251.15	344.753	275.696	361.432	288.113	359.776	358.072	226.275	283.057	392.78	243.828	280.724	340.93
hsa-miR-147b-5p	0	0	0	0	0	0	0	0	0	0	0	0	0	0	0	0	0	19.1278	0	0	0	0	0	0
hsa-miR-147b-3p	3.42012	0	0	14.747	0	8.40622	0	16.1897	7.195	6.69238	0	0	40.9748	5.80413	6.0672	10.6709	0	33.6649	14.0253	0	0	9.99926	0	15.024
hsa-miR-148b-5p_L+1	77.2946	68.532	0	241.156	260.534	331.304	156.834	193.324	229.133	154.533	222.913	267.605	84.7754	190.085	223.62	373.48	307.483	201.224	316.971	98.8187	204.71	189.986	161.395	297.014
hsa-miR-148b-3p	28915.7	36758.9	2815.54	48063	56108.7	45233.4	19732.4	51661.4	46265.2	40771.5	54250.7	40514.4	28392.7	37643.4	41741.9	44513.5	40914.6	34567.8	61210.6	52797.7	32628.5	36164.6	40891.2	44641.1
hsa-miR-148a-5p	848.189	413.64	1619.9	469.3	699.452	1148.19	316.395	723.775	946.972	710.609	879.919	405.304	657.009	593.473	325.895	434.222	610.782	579.19	535.766	818.186	772.955	684.565	730.569	1492
hsa-miR-148a-3p	59724.8	53271.4	3535.5	29731.6	144157	88017.6	24598.3	61787.5	74226.6	39833.9	88030.8	37325.7	28801	43023.1	27002.1	36851	63291.8	34645.8	49597.1	50241.8	56166	28516.7	62668.4	79281.9
hsa-miR-149-5p_R-1	45.1455	47.7276	0	0	0	19.2849	46.3682	4.76168	4.42769	9.12597	0	64.9526	15.5422	15.2359	17.3349	8.20836	9.41274	0	7.48015	9.21192	8.06737	3.84587	16.3112	0
efu-mir-149-p3_1ss17GA	0	0	6775.3	0	0	0	0	0	0	0	0	0	0	0	13.0011	0	0	0	0	0	5.04211	0	0	0
hsa-miR-150-5p	3732.71	11529.3	424.26	7010.88	1891.81	2412.59	22836.3	4494.07	2233.22	1896.38	15222.6	17839.4	9329.53	5731.58	7967.97	4828.98	8610.56	13515.7	5029.47	1286.32	5597.24	4434.29	6955.42	1783.24
hsa-miR-150-3p_R-1	242.144	1179.73	0	726.939	424.835	138.455	1479.69	241.893	447.75	96.1269	739.132	1558	1325.32	326.483	581.585	279.084	595.094	1017.6	251.52	278.87	473.958	293.824	549.429	273.9
hsa-miR-151b_R+3	133761	75353.4	6916.72	94481.2	83057.1	127177	76455.7	171005	118744	100789	136676	106684	123040	72235.8	112702	89074.9	125491	103325	132963	119124	101195	79629.9	146705	76288
hsa-miR-151a-3p	92414.9	52498	7186.7	71425.6	44612.3	81340.1	61001.5	103019	86520.4	121952	76800.8	58304.9	63002.2	75720	63222	91008.5	60064.8	59529.5	76530.4	86208.5	75640.7	106189	65461	74634.8
hsa-miR-151b_R+2	7699.25	5835.01	1182.78	6299.56	24192.9	3220.57	4341.56	7690.43	6069.07	4668.03	5838.26	5282.81	10744.8	5340.65	4674.35	2987.29	5092.64	4360.24	3561.33	5234.32	4957.4	3953.94	5362.37	3324.36
hsa-miR-152-5p	12.3124	72.2034	0	39.0361	16.4301	16.318	0	20.9514	24.9058	34.0703	0	8.66035	19.7809	10.1572	45.0706	17.2375	23.0089	27.544	14.9603	10.8868	7.56316	4.61504	5.15089	61.2519
hsa-miR-152-3p	9710.39	7325.58	938.514	5834.59	3210.91	8435.4	4635.46	9979.53	7787.2	11304.6	12823.4	9032.74	6321.42	5762.78	6632.32	7933.38	5297.28	5249.43	6611.05	8332.6	6130.19	9055.48	9098.2	9658.15
hsa-miR-153-3p	2.39408	28.759	0	8.67469	14.0829	6.18105	0	3.80934	4.98115	2.73779	3.66633	11.6915	16.2486	3.26483	0	3.28334	9.41274	4.59067	2.33755	0	12.3532	1.92293	12.8772	2.88924
mdo-miR-153-1-5p_L+1	13.6805	0	0	23.4216	0	13.8455	0	31.4271	28.2265	15.8183	0	32.0433	0	0	16.4681	73.0544	19.8713	9.18134	13.0903	11.7243	13.1095	9.99926	16.3112	15.024
hsa-miR-153-3p	2.39408	28.759	0	8.67469	14.0829	6.18105	0	3.80934	4.98115	2.73779	3.66633	11.6915	16.2486	3.26483	0	3.28334	9.41274	4.59067	2.33755	0	12.3532	1.92293	12.8772	2.88924
hsa-miR-154-5p	43.7775	19.5806	0	0	11.7358	20.2738	36.8218	14.285	19.3711	67.5322	0	16.4547	0	7.25517	26.0023	4.92501	12.5503	18.3627	22.4405	10.0494	4.03369	13.076	0	12.7127
hsa-miR-154-3p	41.0414	12.2379	0	23.4216	16.4301	36.0973	0	32.3794	4.98115	53.539	0	60.6224	18.368	6.52965	5.20046	84.5461	30.3299	24.4836	63.5813	10.8868	22.1853	12.3068	13.7357	18.4911
hsa-miR-155-5p_R-1	1600.61	2740.06	0	2059.37	997.54	3088.05	4999.58	2349.41	1706.32	1853.79	3287.96	5186.68	1938.53	2096.02	3089.07	1918.29	3314.33	4517.22	3405.34	1070.26	2319.87	2423.67	3285.41	1147.61
hsa-miR-155-3p	0	0	0	0	0	0	0	0	0	0	0	0	0	0	0	0	0	0	9.35019	0	2.52105	0	0	0
hsa-miR-181a-5p	23619	33129.1	35213.6	34942.5	24616.9	17860	50310.2	30372.6	18436.1	27465.8	33041.7	32767.7	31516	17603.2	29260.4	21549.8	19325.9	24620.5	26215.1	21517.4	18655	23652.5	18032.4	16422.4
hsa-miR-181a-2-3p_R-1	1142.32	899.483	0	937.733	898.96	1020.61	2107.03	1317.08	655.298	916.856	1831.7	1389.12	864.709	935.917	1128.5	1249.31	1268.63	1566.95	1073.4	626.41	561.691	776.865	1092.85	505.039
hsa-miR-181b-5p	2521.08	4801.12	2301.29	3499.95	2569.35	2631.15	5938.54	3289.13	2139.87	3195.2	3437.06	3556.08	3402.55	2500.25	3279.32	2761.43	2115.6	3506.64	2914.14	2600.41	2692.74	2914.4	2480.44	2326.61
hsa-miR-181b-3p_1ss21AT	3.42012	0	0	61.5903	11.7358	23.7352	0	52.3785	26.0127	26.7695	0	0	45.2135	27.5696	15.6014	18.8792	71.1185	0	72.9315	12.5617	12.6053	13.8451	0	21.9582
hsa-miR-181c-5p_R+2	718.224	987.595	0	820.625	382.586	538.987	1041.92	616.161	437.234	648.552	878.453	713.612	765.804	607.983	877.144	949.707	515.609	489.672	594.672	444.684	465.891	599.955	394.043	477.302
hsa-miR-181c-3p_L-1R+1	1558.89	1648.44	2301.29	1459.08	802.726	685.354	736.436	1462.79	757.135	1999.2	1321.35	1231.5	962.201	1095.53	1154.5	829.865	858.651	629.687	816.272	1179.13	669.592	1213.76	716.833	821.7
hsa-miR-181b-5p	2521.08	4801.12	2301.29	3499.95	2569.35	2631.15	5938.54	3289.13	2139.87	3195.2	3437.06	3556.08	3402.55	2500.25	3279.32	2761.43	2115.6	3506.64	2914.14	2600.41	2692.74	2914.4	2480.44	2326.61
hsa-miR-181b-2-3p	0	0	0	0	0	31.647	65.461	18.0944	13.8365	3.04199	17.5984	21.6509	0	19.589	0	0	12.5503	11.4767	0	0	0	24.6136	17.1696	0
hsa-miR-181d-5p	1016.91	1340.86	1542.76	1054.55	447.524	885.62	1261.49	905.671	483.356	1842.13	1325.26	1359.82	980.804	834.103	1391.12	1726.35	705.258	560.955	1244.2	869.41	644.381	1387.97	803.396	607.511
hsa-miR-181d-3p_1ss21CT	26.6769	0	0	0	0	3.95587	0	0	0	22.5107	38.1298	0	0	0	12.1344	7.38752	0	13.772	4.6751	5.02468	0	8.46091	0	0
hsa-miR-181a-5p	23619	33129.1	35213.6	34942.5	24616.9	17860	50310.2	30372.6	18436.1	27465.8	33041.7	32767.7	31516	17603.2	29260.4	21549.8	19325.9	24620.5	26215.1	21517.4	18655	23652.5	18032.4	16422.4
hsa-miR-181a-3p	1177.2	884.797	642.818	962.89	948.25	1002.32	2319.77	1543.74	758.795	953.968	1525.19	1926.93	1668.66	626.121	1238.58	1160.66	1542.64	1272.38	1856.01	1165.73	694.802	1010.69	1060.23	1193.83
hsa-miR-182-5p	8159.71	9611.61	51052.6	9175.21	23689.8	1743.55	7555.29	2599.88	8950.58	1708.38	3242.5	7822.89	21689.8	5080.79	9880	3783.23	5530.51	4387.92	5063.13	1764.5	8514.61	2669.03	8177.05	3521.4
hsa-miR-182-3p_R-1	6.15621	0	0	24.2891	61.026	0	53.1871	4.76168	21.0315	9.73437	0	0	25.4326	0	20.8018	23.8042	14.642	7.65112	0	9.21192	0	18.4602	16.3112	10.4013
hsa-miR-183-5p	1946.73	2555.26	29595.3	2749.01	6034.53	263.065	2726.18	159.04	2144.66	222.674	683.404	2830.2	7501.21	2964.46	2326.34	1191.85	1816.66	2006.12	1288.46	168.327	3565.27	897.626	2050.91	1012.39
hsa-miR-183-3p_L-1	112.18	194.582	321.409	91.9517	171.342	0	57.2784	7.61869	72.5034	0	51.3286	174.939	387.141	68.9241	64.139	12.3125	77.3936	84.1623	40.2058	12.5617	122.523	8.46091	115.037	17.3354
hsa-miR-184_R-1	0	95.4553	0	40.771	0	0	0	0	15.4969	0	0	12.1245	0	10.8828	0	12.3125	0	34.43	20.5704	20.9362	5.54632	0	0	0
hsa-miR-185-5p	197982	155449	3.22982e+06	180904	486654	215868	116266	176264	277909	259895	156623	141572	230452	212151	205203	171792	189652	167177	169468	219832	237327	247203	197852	237164
hsa-miR-185-3p_R-1	6364.84	4226.96	18294.6	4854.35	3687.38	7271.38	4936.85	6721.59	7247.58	7143.2	5430.57	3069.23	5466.6	6573.18	5101.65	4277.37	4208.54	4961.75	6863.04	9031.03	5322.95	4291.99	4842.7	5756.52
hsa-miR-186-5p	37951.7	43457.9	50114.1	59562.1	59192.8	55361.4	58033.9	35741.2	53947.5	60918.9	50590.9	50320.1	43207.2	54966.6	59917.1	77173.3	43180.4	54072	62821.1	34529.6	53444.3	76478.2	44415.3	67209.5
hsa-mir-186-p3_1ss20AT	14.3645	0	0	0	0	3.95587	0	0	7.195	10.9512	0	0	0	0	6.93394	11.4917	10.4586	0	6.54513	4.18724	0	4.61504	6.86786	6.93417
hsa-miR-187-5p_L-1R+2	0	0	0	0	0	4.45035	0	0	0	3.65039	0	0	0	0	0	0	0	0	0	0	4.03369	6.15339	6.86786	0
hsa-miR-187-3p_R+1	8.8923	0	0	0	0	6.42829	0	0	0	12.168	0	0	0	0	18.2016	0	9.41274	0	13.0903	17.5864	13.1095	15.3835	0	6.93417
hsa-miR-188-5p_R+1	35.5692	0	0	44.2409	112.663	17.3069	0	24.7607	34.8681	18.8603	0	33.7753	28.2585	39.9034	19.9351	59.1002	63.7974	43.6114	6.54513	31.823	57.9842	32.3053	64.3862	15.024
hsa-miR-188-3p	10.2603	0	0	0	0	3.95587	34.0943	4.76168	4.42769	3.04199	0	14.7226	0	13.7848	21.6686	0	17.7796	0	0	20.9362	9.58	4.61504	6.86786	26.581
hsa-miR-190a-5p_R+1	37.6213	159.092	0	32.0963	145.523	74.1725	0	59.0448	45.9373	60.8398	29.3306	48.4979	193.57	28.2952	84.0741	64.846	140.145	89.5181	103.787	57.7838	41.8495	64.6106	38.6317	48.5392
hsa-miR-190a-3p_L+1	0	0	0	0	0	2.9669	0	0	0	0	0	8.66035	0	13.0593	0	4.92501	0	0	0	0	0	0	12.0188	0
hsa-miR-190b-5p	18.4686	0	0	9.54215	51.6374	44.009	35.458	51.4261	28.2265	57.1894	51.3286	25.115	93.2529	13.7848	47.6709	36.9376	55.4306	40.5509	141.188	50.2468	28.2358	130.76	106.452	43.9164
hsa-miR-191-5p	218764	199366	98839.6	244947	195846	244147	235814	228919	267508	222543	258523	246036	210913	168990	335229	243190	215442	222390	313775	170913	243162	252568	288039	233674
hsa-miR-191-3p_L-1	467.188	472.381	0	543.903	199.508	535.031	504.595	682.825	474.87	832.897	566.081	434.749	590.602	605.081	341.497	437.505	403.702	406.274	693.784	667.445	607.07	752.252	470.448	808.987
hsa-miR-192-5p	9565.04	8246.48	4962.55	5940.42	43614.8	2500.11	4934.81	3097	6049.61	3784.54	4824.89	7457.86	11122.5	6094.7	6967.75	4736.22	9077.54	5995.03	3389.44	2230.96	7888.88	3197.07	6656.67	2416.56
hsa-miR-192-3p_R-1	0	0	0	13.012	42.2488	0	0	0	0	0	0	0	0	0	0	0	6.27516	0	0	0	3.02526	0	0	0
hsa-miR-193a-5p	693.599	2062.08	1079.93	995.854	711.187	359.984	2818.91	689.491	284.479	206.855	593.945	1449.74	1915.92	954.78	774.868	812.627	571.039	1727.62	431.979	471.483	812.283	589.187	831.869	533.931
hsa-miR-193a-3p_R-2	0	0	0	0	46.9431	0	0	6.66635	10.5158	0	0	0	62.1686	5.80413	6.0672	8.20836	15.6879	11.4767	8.41517	0	0	0	9.44331	0
hsa-miR-193b-5p	63.6142	62.4131	0	0	18.7772	2.47242	145.923	12.3804	7.74846	4.25879	17.5984	33.7753	72.0591	26.1186	20.8018	9.85003	0	100.995	5.61011	0	12.1011	7.69174	59.2353	5.77848
hsa-miR-193b-3p	77.2946	72.2034	0	111.036	16.4301	8.90071	137.741	34.2841	21.0315	7.30078	14.6653	83.1393	169.551	29.0207	49.4044	54.1751	0	44.3765	42.0759	9.21192	50.4211	22.306	23.179	13.8683
hsa-miR-194-5p	727.801	725.093	366.406	546.505	4073.48	372.593	873.495	292.843	501.159	262.524	479.556	804.546	971.385	481.018	607.154	792.927	1034.36	842.006	433.381	127.711	727.576	308.823	558.872	394.092
ocu-miR-194-3p	0	0	0	0	0	0	0	0	0	0	0	0	0	0	0	0	0	0	0	0	6.55474	4.61504	0	0
hsa-miR-194-5p_R+1	1217.56	1706.57	366.406	1350.65	5397.28	811.2	1956.33	571.878	850.393	382.987	1072.03	2189.34	2228.89	1072.31	1378.55	2122.68	2289.39	2278.12	1091.63	262.54	1802.05	644.952	1270.55	755.825
hsa-miR-194-3p_R-1	0	112.588	0	40.771	16.4301	25.2187	23.1841	4.76168	3.87423	3.65039	0	15.5886	0	14.5103	13.0011	4.10418	19.8713	21.4231	17.7654	4.18724	0	0	0	0
hsa-miR-195-5p_R+1	159.377	162.764	0	323.566	50.0726	174.058	361.399	230.465	150.541	76.0497	307.972	825.331	295.301	231.44	143.013	221.626	157.925	281.561	172.044	65.3209	241.517	116.914	176.847	110.947
hsa-miR-195-3p_R+2	15.7325	37.9374	0	82.4095	0	23.7352	100.919	28.5701	11.0692	13.9932	0	203.518	52.2782	39.9034	67.606	54.996	35.5592	43.6114	50.491	21.7736	63.0263	36.1512	18.8866	54.3177
hsa-miR-196b-5p_R-1	350.22	252.1	0	267.18	582.094	408.444	365.491	478.073	459.926	635.167	124.655	464.195	193.57	307.619	299.893	414.932	327.354	172.915	590.932	367.639	325.468	341.513	363.138	365.778
hsa-miR-196b-3p	15.7325	0	0	0	23.4715	0	0	9.52336	11.0692	0	0	15.5886	0	4.3531	5.20046	0	0	0	0	6.69958	14.6221	0	10.3018	0
hsa-miR-196a-5p	0	35.4898	0	35.9999	0	6.42829	35.458	2.38084	2.76731	1.52099	0	15.5886	29.6714	0	2.16686	12.3125	58.0452	30.987	3.27257	0	6.80684	0	0	2.88924
hsa-miR-196a-1-3p	0	0	0	0	0	0	0	0	0	0	0	0	0	0	0	10.6709	0	0	0	0	0	0	0	0
hsa-miR-196a-5p	0	35.4898	0	35.9999	0	6.42829	35.458	2.38084	2.76731	1.52099	0	15.5886	29.6714	0	2.16686	12.3125	58.0452	30.987	3.27257	0	6.80684	0	0	2.88924
hsa-mir-196a-2-p3_1ss18CT	0	0	0	0	0	0	0	0	0	0	0	0	0	0	5.20046	0	0	0	0	0	0	0	0	0
hsa-miR-197-5p_R-1	56.0899	0	0	128.385	89.1918	14.34	0	19.0467	38.1888	3.04199	0	20.7848	28.2585	10.8828	41.6037	24.6251	5.2293	0	14.9603	0	10.5884	5.38422	22.3205	13.8683
hsa-miR-197-3p	1304.43	370.807	0	702.649	450.653	1638.72	980.551	1326.6	937.564	1476.58	929.781	895.48	483.22	843.776	765.334	994.032	805.312	944.148	945.304	798.924	665.558	1315.29	891.105	582.471
hsa-miR-199a-5p	56036.7	25791.3	89898	56635.6	20599	44280.8	34055.4	49426.4	79351.1	46098.3	53626.2	42353.9	27585.7	39435.5	63684.8	75143.3	35181	25823.2	57875.2	45935.2	43818.1	66145.2	45609.7	98475.1
hsa-miR-199b-3p_R-1	44202.3	23158.5	801.379	22078.2	21265.2	49588.1	21313.5	61969.8	43767.7	81907.6	35303.8	31230.4	15606.7	36432.1	26019.6	37673.6	40771.8	18838.1	48285	41397.8	25616.9	45231.8	30265.8	40514.8
hsa-miR-199b-5p_R-1	853.433	2068.2	989.939	1442.89	928.69	672.992	1054.19	1747.22	610.468	286.555	2089.32	1354.48	726.714	972.193	1856.56	825.213	492.949	1208.37	904.475	579.513	591.607	615.852	1026.17	621.764
hsa-miR-199b-3p_R-1	44202.3	23158.5	801.379	22078.2	21265.2	49588.1	21313.5	61969.8	43767.7	81907.6	35303.8	31230.4	15606.7	36432.1	26019.6	37673.6	40771.8	18838.1	48285	41397.8	25616.9	45231.8	30265.8	40514.8
hsa-miR-199a-5p	56036.7	25791.3	89898	56635.6	20599	44280.8	34055.4	49426.4	79351.1	46098.3	53626.2	42353.9	27585.7	39435.5	63684.8	75143.3	35181	25823.2	57875.2	45935.2	43818.1	66145.2	45609.7	98475.1
hsa-miR-199b-3p_R-1	44202.3	23158.5	801.379	22078.2	21265.2	49588.1	21313.5	61969.8	43767.7	81907.6	35303.8	31230.4	15606.7	36432.1	26019.6	37673.6	40771.8	18838.1	48285	41397.8	25616.9	45231.8	30265.8	40514.8
hsa-miR-200c-3p	380.317	359.181	0	600.288	197.161	1213.46	695.523	536.165	547.373	813.124	714.201	861.271	522.782	464.331	493.177	992.801	472.729	605.203	1173.45	455.571	515.303	688.41	831.011	981.186
hsa-miR-200b-5p	6.15621	85.665	0	0	0	5.9338	35.458	0	3.87423	17.0351	0	0	0	0	0	0	16.7338	0	19.6354	0	9.07579	9.99926	0	0
hsa-miR-200b-3p	235.988	313.901	0	390.361	89.1918	418.333	395.494	416.171	230.24	575.24	472.223	522.652	179.441	311.247	383.967	299.195	253.098	241.01	905.098	244.535	296.476	390.74	422.373	281.99
hsa-miR-200a-5p	17.1006	0	0	9.54215	0	3.46139	0	0	0	7.90917	0	0	0	0	0	0	0	0	4.6751	4.18724	0	0	0	0
hsa-miR-200a-3p_R+1	90.2911	528.675	0	250.698	117.358	211.145	430.952	164.754	154.416	344.962	256.643	173.207	111.621	251.754	87.5411	146.93	224.86	92.5785	460.029	147.391	158.826	266.903	228.356	101.701
hsa-miR-202-5p_R-1_1ss16TC	0	0	0	0	23.4715	0	0	0	0	0	0	0	11.3034	0	0	0	0	0	0	5.86213	0	0	0	0
hsa-miR-202-3p_L+2R+1_1ss8TC	0	0	0	0	14.0829	4.45035	0	0	0	0	0	0	0	5.80413	0	0	0	0	0	0	0	0	8.58482	0
hsa-miR-203a-5p_R-4	0	0	0	0	0	0	0	0	0	0	0	0	0	0	0	0	0	0	0	0	0	0	0	0
hsa-miR-203a-3p_R-2	19.8367	67.3082	0	38.1686	0	30.1635	85.9176	16.1897	4.42769	43.8047	0	64.9526	39.5619	60.9434	19.9351	11.4917	46.0178	25.2487	28.9856	27.6358	35.2947	14.6143	27.4714	34.6709
hsa-miR-204-5p	86.8709	261.89	0	111.036	0	44.998	160.925	101.9	14.9435	80.3085	120.256	153.288	0	77.6303	64.139	50.8918	77.3936	78.8065	71.9965	27.6358	55.9674	94.6084	37.7732	30.0481
hsa-miR-204-3p	64.9822	0	359.978	30.3614	18.7772	8.90071	57.2784	7.61869	11.0692	62.0566	0	63.2205	69.2332	5.80413	33.803	16.4167	30.3299	48.202	0	84.5821	15.6305	63.0722	16.3112	16.1797
hsa-miR-205-5p_R+1	25.9929	456.472	501.398	193.445	58.6788	38.5697	546.872	23.8084	28.2265	63.2734	65.9939	121.245	22.6068	25.3931	9.53417	8.20836	7.32102	19.8929	818.142	6.69958	7.05895	76.1482	15.4527	16.1797
hsa-miR-205-3p_L-1	0	0	0	0	0	0	31.3667	0	0	0	0	0	0	0	0	0	0	0	0	0	0	0	0	0
hsa-miR-206	8.20828	0	0	0	0	5.43932	0	0	0	0	0	38.9716	0	9.43172	0	18.8792	0	16.8325	0	0	5.54632	0	0	8.08987
hsa-miR-208b-3p_L+1R-1	0	0	0	0	0	0	0	0	0	3.04199	0	0	0	0	0	11.4917	0	0	0	0	0	4.61504	0	0
hsa-miR-208a-5p_R-2	0	0	0	0	0	0	0	0	0	0	0	0	0	0	0	0	0	0	0	0	0	4.61504	0	0
hsa-miR-208a-3p	0	0	0	0	0	0	0	0	0	0	0	0	0	0	0	0	0	0	0	4.18724	0	0	0	0
hsa-miR-210-5p	7.52425	41.6087	0	0	0	0	0	18.0944	0	3.65039	11.7323	0	0	13.0593	0	0	5.2293	0	0	10.8868	0	0	5.15089	0
hsa-miR-210-3p	367.32	714.691	18847.4	951.613	1995.08	552.833	700.978	924.718	585.562	1110.33	272.775	843.518	1260.33	1151.4	1576.61	933.29	917.219	936.497	1252.93	2188.25	720.013	1086.07	955.491	1761.28
hsa-miR-211-5p	0	0	0	0	0	5.43932	32.7305	0	0	0	0	0	0	0	8.66743	13.1334	0	0	0	0	9.58	0	0	0
hsa-miR-211-3p	0	0	0	0	0	0	0	0	0	0	14.6653	0	0	0	0	0	0	0	0	0	0	4.61504	0	0
hsa-miR-212-5p	4.10414	85.665	0	0	0	19.7793	0	0	9.40884	9.73437	0	33.7753	22.6068	9.43172	39.0034	0	0	13.772	15.8953	4.18724	22.1853	0	21.4621	33.5152
hsa-miR-212-3p_R+1	0	0	0	0	0	4.45035	0	4.76168	0	0	0	17.3207	9.89046	7.98069	8.66743	0	31.3758	0	0	0	0	3.84587	9.44331	0
hsa-miR-214-5p_1ss22CA	26.6769	26.9233	0	9.54215	0	0	193.655	12.3804	0	0	0	83.1393	26.8455	13.0593	51.1378	13.9542	40.7885	61.2089	9.35019	9.21192	17.1432	43.0737	10.3018	0
hsa-miR-214-3p_1ss22TA	127.228	394.059	0	250.698	28.1658	23.7352	553.691	162.849	27.6731	21.2939	139.321	152.422	176.615	158.888	120.477	56.6377	111.907	225.708	101.917	37.6851	133.112	55.3805	143.367	53.162
hsa-miR-215-5p_L-1R+2_1ss20AC	68.0603	158.48	0	118.843	190.119	70.2167	78.4168	58.0925	93.2582	151.795	80.6592	121.678	67.8203	66.3848	59.8053	109.171	78.9624	109.028	17.7654	22.6111	103.867	98.8388	70.3956	67.0303
hsa-miR-215-3p	0	0	0	0	0	0	0	0	0	5.47558	0	0	0	0	0	14.775	0	0	0	0	0	0	0	0
hsa-miR-216a-5p_R-1	0	0	0	0	0	0	0	0	0	0	0	0	0	0	13.8679	0	0	0	0	0	0	0	0	0
hsa-miR-216b-5p	0	0	0	0	0	0	0	0	0	5.47558	0	0	0	0	0	0	0	0	18.7004	0	0	16.9218	6.00938	0
hsa-miR-216b-3p_L-2_2ss12CT24AT	0	0	0	25.1566	0	0	0	0	0	0	0	0	0	0	0	0	0	0	0	0	0	0	0	0
hsa-miR-217-5p_R-1	4.78816	0	0	0	0	5.43932	38.1856	0	0	0	0	23.3829	0	0	11.2677	0	0	0	0	5.02468	0	6.92256	0	0
hsa-miR-218-5p_R-1	10.2603	4.28325	0	0	10.5622	2.22518	0	9.52336	1.66038	0	0	3.46414	0	8.7062	29.9026	21.3417	3.66051	9.94645	3.74008	5.02468	5.54632	0	3.00469	0
hsa-miR-218-5p_R-1	10.2603	4.28325	0	0	10.5622	2.22518	0	9.52336	1.66038	0	0	3.46414	0	8.7062	29.9026	21.3417	3.66051	9.94645	3.74008	5.02468	5.54632	0	3.00469	0
mmu-miR-218-1-3p_R-2	0	40.3849	0	0	0	0	16.3653	0	0	0	0	12.9905	0	0	0	8.20836	0	0	4.6751	0	0	0	0	0
hsa-miR-219a-5p	4.10414	0	0	0	50.4638	8.40622	0	0	3.87423	0	35.1968	15.1556	0	1.81379	0	35.2959	0	0	0	12.5617	11.849	6.15339	0	0
hsa-miR-219a-1-3p_R+1	17.1006	0	0	27.759	23.4715	19.2849	0	0	12.1761	6.08398	0	41.5697	18.368	5.80413	8.66743	12.3125	0	0	0	21.7736	3.52947	3.84587	17.1696	12.7127
hsa-miR-219b-5p	34.8852	59.9655	0	0	11.7358	6.42829	0	0	8.30192	10.9512	0	21.6509	0	5.80413	9.53417	8.20836	42.8803	33.6649	12.1552	5.86213	16.639	0	18.0281	16.1797
hsa-miR-219b-3p	17.1006	0	0	0	0	0	0	0	3.32077	4.25879	16.1318	0	0	0	0	4.92501	0	0	8.41517	0	25.2105	0	0	8.08987
hsa-miR-219a-5p	4.10414	0	0	0	50.4638	8.40622	0	0	3.87423	0	35.1968	15.1556	0	1.81379	0	35.2959	0	0	0	12.5617	11.849	6.15339	0	0
hsa-miR-219a-2-3p_R+1	7.52425	0	0	0	0	0	0	0	0	0	0	0	25.4326	0	0	0	0	0	0	0	0	0	0	0
hsa-miR-221-5p_R+2	1041.08	1150.36	2339.86	1512.87	694.757	1231.26	905.544	1217.09	1539.73	1171.77	1344.81	1076.48	1280.11	1049.82	1990.04	1330.57	987.292	993.115	2005.62	966.414	1217.67	1623.73	1708.38	2941.25
hsa-miR-221-3p	112574	109160	49484.1	158603	111804	270943	143391	182705	235840	531888	151389	103754	105281	267718	155593	250489	126532	155514	252840	342056	279257	544134	142360	400614
hsa-miR-222-5p_R-1	28.729	0	0	0	0	5.9338	0	26.6654	17.7108	5.47558	55.7282	22.5169	80.5366	0	18.2016	7.38752	29.2841	60.4438	15.8953	5.02468	32.7737	16.1526	7.72634	10.4013
hsa-miR-222-3p_R+4	12913	16456.2	321.409	21947	11947	36048.8	36465.9	18221	15280	23198.8	20224.9	27726.1	14328.5	21301.9	23377.8	57423.2	19470.8	33294.6	55931.9	13674.7	26241.1	38682.5	28335.1	51671.1
hsa-miR-223-5p_R+2	1528.11	979.029	0	1279.52	828.545	2906.08	1771.54	2552.26	2326.2	4356.13	1478.26	1419.43	798.302	1970.5	1618.21	2145.66	1591.8	1459.83	3136.05	1669.87	1860.03	3031.31	1882.65	2215.47
hsa-miR-223-3p_R+1	102822	63787.4	2828.4	73773	38317.3	153161	102395	131286	101919	169120	86144.1	95958.4	59241	102691	101956	108573	121901	100371	152387	73789.1	82594.2	119740	102872	92142.5
hsa-miR-224-5p_L-1	749.689	980.252	0	4547.27	1448.19	6980.63	4396.8	6773.96	3459.69	9829.28	4502.25	4048.71	1439.77	1156.47	5455.28	15542.5	5344.34	6657.24	7787.77	4367.29	6114.06	12206	9253.58	5955.3
hsa-miR-224-3p_L-1	20.5207	44.0563	0	40.771	35.2073	62.7994	39.5494	59.0448	23.7988	74.2246	14.6653	34.6414	173.79	18.8634	41.6037	137.08	47.0637	65.0345	34.5957	59.4587	71.5979	153.066	129.631	87.8329
hsa-miR-296-5p	133.385	0	0	167.421	122.052	93.9519	253.661	89.5196	68.6292	84.5673	158.385	104.79	404.096	184.281	178.549	276.622	90.9898	152.257	201.964	175.026	160.339	166.142	253.252	209.181
hsa-miR-296-3p_1ss22CT	106.708	102.798	2057.02	144.867	14.0829	138.455	193.655	179.039	157.183	59.0146	268.375	37.2395	207.7	221.283	53.7381	168.271	54.3847	179.036	276.766	316.555	242.525	109.992	165.687	438.009
hsa-miR-299-5p	19.1526	0	0	0	0	22.7462	25.9116	4.76168	0	17.6435	0	9.52638	0	8.7062	0	9.85003	12.5503	0	16.8303	0	0	0	20.6036	16.1797
hsa-miR-299-3p	348.852	406.297	0	142.265	178.384	390.148	132.286	179.039	178.215	632.126	42.5294	49.364	129.989	71.1006	71.9397	77.9794	269.832	97.1692	213.184	143.203	159.331	249.981	115.037	448.41
hsa-miR-301b-5p	0	0	0	8.67469	0	3.46139	0	0	0	3.65039	0	0	0	0	11.2677	0	10.4586	15.3022	14.0253	7.53702	15.6305	0	6.00938	0
hsa-miR-301b-3p	19.1526	0	0	19.9518	14.0829	44.009	27.2754	24.7607	52.5788	39.5459	20.5314	38.9716	24.0197	23.2165	19.0683	21.3417	9.41274	9.94645	58.9062	18.4238	8.57158	46.9196	21.4621	13.8683
hsa-miR-301a-5p	136.121	0	0	154.409	126.746	200.76	105.01	170.468	214.19	180.694	291.84	224.303	159.66	124.789	112.677	89.4711	161.062	189.748	217.859	151.578	189.583	114.607	130.489	108.635
hsa-miR-301a-3p	164.85	70.9796	0	275.855	42.2488	287.789	144.56	256.178	378.014	240.926	200.915	233.829	176.615	200.243	191.55	516.306	295.978	312.931	409.538	180.051	166.39	268.442	247.243	212.648
hsa-miR-302a-5p_L-3	0	0	0	0	0	3.95587	0	0	0	0	0	0	0	0	0	0	0	0	0	0	0	0	0	0
hsa-miR-302c-5p	0	0	0	0	0	0	0	0	0	0	0	0	0	0	0	0	6.27516	0	0	0	0	0	0	0
hsa-miR-320d_R-1	111.3	230.159	139.583	77.8863	101.431	44.48	262.818	108.77	48.9813	88.6001	52.3761	246.696	194.58	78.7704	72.8064	113.744	115.269	88.589	44.0127	121.549	96.6284	95.5973	43.7213	58.1975
hsa-miR-320c_R-1	543.535	646.002	7549.99	338.763	1253.3	117.087	480.681	325.951	225.48	256.69	217.141	356.769	783.274	327.006	296.758	300.854	181.262	339.852	142.049	390.161	287.665	292.467	215.675	205.048
hsa-miR-320b_R-2	1623.38	2159.62	31865.2	1275.72	5804.35	722.005	1923.73	1095.44	1291.28	1429.4	851.66	1221.36	2491.45	1375.14	1153.16	1099.39	956.07	1191.55	804.199	1914.45	1412.14	1420.97	977.121	1032.33
hsa-mir-320a-p5	0	0	0	0	11.7358	0	0	0	0	0	0	0	0	0	0	0	0	0	0	0	0	0	0	0
hsa-miR-320a-3p	280521	245630	5.78406e+06	204519	563934	290305	248836	201093	414253	484283	174946	161618	274370	352507	244319	269028	170479	211333	233409	535656	345146	493569	208203	353820
hsa-miR-320d_R-1	111.3	230.159	139.583	77.8863	101.431	44.48	262.818	108.77	48.9813	88.6001	52.3761	246.696	194.58	78.7704	72.8064	113.744	115.269	88.589	44.0127	121.549	96.6284	95.5973	43.7213	58.1975
ptr-mir-320e-p5_1ss5TA	0	0	0	0	0	0	0	0	0	0	0	0	0	0	0	0	0	12.2418	0	0	0	0	0	0
hsa-miR-320e_L+1R+3_1ss17AG	48.3946	54.7644	1349.27	12.7084	96.7027	15.9059	36.7536	18.4912	28.5309	23.4233	69.2936	24.0325	48.793	30.6531	38.6567	31.6022	24.3162	41.8899	23.2196	50.2468	34.9166	32.6258	27.9293	21.6693
hsa-miR-320b_R-2	1623.38	2159.62	31865.2	1275.72	5804.35	722.005	1923.73	1095.44	1291.28	1429.4	851.66	1221.36	2491.45	1375.14	1153.16	1099.39	956.07	1191.55	804.199	1914.45	1412.14	1420.97	977.121	1032.33
hsa-miR-320c_R-1	543.535	646.002	7549.99	338.763	1253.3	117.087	480.681	325.951	225.48	256.69	217.141	356.769	783.274	327.006	296.758	300.854	181.262	339.852	142.049	390.161	287.665	292.467	215.675	205.048
hsa-miR-323b-5p	0	0	0	0	0	0	0	0	0	3.65039	0	0	0	0	0	14.775	0	0	0	0	0	0	0	11.557
hsa-miR-323b-3p_R-1	1500.06	2731.49	0	687.035	1577.29	645.796	1631.07	819.009	410.668	1888.77	788.994	1570.12	528.433	532.529	522.646	582.793	2122.05	501.913	1075.27	529.267	385.721	899.164	454.996	2021.31
hsa-miR-323a-5p_R-1	64.2982	77.0985	0	5.20481	0	14.8345	0	4.76168	10.5158	35.2871	0	16.4547	32.4972	8.7062	13.8679	0	0	0	10.2852	0	22.6895	30.7669	30.0469	91.2999
hsa-miR-323a-3p_L+1	1494.59	3097.4	0	411.18	675.98	898.971	1326.95	877.101	472.103	1975.77	749.398	788.957	413.987	603.63	373.566	238.863	1042.72	514.155	992.055	453.059	541.018	763.02	339.101	1233.13
hsa-miR-324-5p_R+1	269.505	130.945	745.668	289.734	370.85	457.397	287.756	322.842	276.731	300.549	76.2597	333.423	228.894	250.303	222.753	294.68	287.611	176.741	320.712	381.038	262.19	286.902	278.148	342.086
hsa-miR-324-3p_L-3R+1	829.036	750.181	2969.82	597.686	1673.52	552.833	568.692	783.772	694.041	882.785	589.546	679.837	904.271	750.184	747.999	556.527	742.56	567.713	533.896	882.669	599.002	682.257	673.05	666.836
hsa-mir-326-p5	0	0	0	0	0	0	0	0	0	0	0	0	0	0	0	0	0	0	0	0	10.0842	0	0	0
hsa-miR-326_R+1	15307.8	7134.67	37347.7	9253.29	8034.3	8552.09	6134.24	10236.7	22413	13571.5	7218.27	5470.74	11361.3	14154.8	10381.8	7808.61	8796.73	7228.78	10288	19193.4	19468.6	13881.3	6994.91	8074.84
hsa-miR-328-5p_L-2R+1	4.10414	0	0	32.0963	0	9.88967	0	4.76168	3.87423	0	0	0	0	0	6.93394	22.9834	0	0	0	0	10.5884	0	9.44331	0
hsa-miR-328-3p	1450.13	1059.8	3561.21	2365.59	523.415	3379.8	2701.63	1994.19	1268.53	3593.2	3730.86	1772.77	908.51	1596.86	2150.39	4798.6	2159.7	2460.6	2677.89	1473.91	1171.79	4802.72	1719.54	3412.77
hsa-miR-329-5p	15.3905	0	0	0	7.04146	0	8.86451	5.23785	0	1.82519	0	0	0	0	0	0	9.93567	0	10.7527	0	2.77316	10.7684	0	2.88924
hsa-miR-329-3p	1771.28	2453.08	0	454.553	610.26	779.306	1211.03	571.878	427.549	1598.57	563.881	754.749	397.738	447.281	370.533	251.586	1068.87	427.315	866.295	267.564	497.404	735.33	447.269	1095.02
hsa-miR-329-5p	15.3905	0	0	0	7.04146	0	8.86451	5.23785	0	1.82519	0	0	0	0	0	0	9.93567	0	10.7527	0	2.77316	10.7684	0	2.88924
hsa-miR-329-3p	1771.28	2453.08	0	454.553	610.26	779.306	1211.03	571.878	427.549	1598.57	563.881	754.749	397.738	447.281	370.533	251.586	1068.87	427.315	866.295	267.564	497.404	735.33	447.269	1095.02
hsa-miR-330-5p_R+1	147.749	167.659	0	225.542	159.606	406.466	253.661	188.562	193.158	151.491	217.047	214.777	183.68	126.965	148.213	277.442	157.925	237.95	391.773	233.648	196.138	156.142	194.017	307.415
hsa-miR-330-3p	1896.8	1562.77	1594.19	2191.23	1079.69	2642.03	2458.88	2241.8	2597.39	3504.37	1902.09	1739.86	1492.05	2264.34	2154.72	2830.24	1387.86	2117.06	2394.58	2390.91	1846.92	3545.89	2096.41	2551.78
hsa-miR-331-5p_R-2	544.482	540.913	372.834	661.878	2617.08	569.151	452.772	479.025	674.669	769.015	349.035	521.353	837.864	687.064	435.972	447.355	455.995	498.088	427.304	615.524	733.627	506.116	394.043	480.769
hsa-miR-331-3p_L-1R+1	1071.86	1295.99	5142.54	1466.89	218.285	1215.44	875.541	1453.26	671.349	1024.54	934.181	1205.52	816.67	979.448	1083.43	1586.68	1298.96	1537.87	1584.86	1426.17	1181.37	1491.43	1410.49	1324.43
hsa-miR-335-5p	4497.45	8868.78	0	4369.44	8369.95	5968.42	3513.07	5983.53	4778.59	12301.2	6014.25	4505.98	2297.41	5635.09	4715.08	5919.05	4758.66	3166.8	5392.25	3879.89	3285.94	6289.53	3225.32	2481.28
hsa-miR-335-3p	1696.38	1912.78	0	2124.43	427.182	2381.43	1697.89	2012.29	930.369	2751.18	3409.69	2920.27	635.815	1706.42	1801.09	2224.46	1220.52	1895.18	2492.76	574.489	1009.93	2719.8	2054.35	1151.07
hsa-miR-337-5p_R-1	97.8153	40.3849	0	0	46.9431	13.8455	0	38.0934	11.6227	32.8535	0	39.8376	66.4074	21.7655	4.33372	0	30.3299	0	28.9856	0	0	7.69174	0	34.6709
hsa-miR-337-3p_L-1	344.748	331.646	0	32.9638	91.539	198.782	117.284	120.947	41.5096	327.318	90.925	112.584	0	52.9627	75.4067	50.8918	270.878	80.3367	151.473	47.7345	62.0179	89.2241	75.5465	75.1202
hsa-miR-338-5p_R-1	742.165	812.594	0	805.011	436.57	667.553	533.234	944.717	863.953	1211.93	919.515	568.119	570.821	807.5	562.516	541.751	642.158	464.423	563.816	802.274	660.516	1028.39	550.287	713.064
hsa-miR-338-3p_R+1	151.853	151.749	0	292.337	107.969	146.862	235.932	158.088	169.913	107.686	445.826	287.523	425.29	244.499	299.893	160.063	252.052	192.808	130.903	259.609	191.6	190.755	175.13	143.306
hsa-miR-339-5p_R-3	18540.4	13771.3	63433.2	24477.4	4860.95	35028.7	29071.5	24152.2	11671.9	19007	18428.4	29663.4	22250.7	19374.9	23114.3	41939.8	31876.8	26293.1	38622.8	29308.1	18369.4	21715.3	23975.7	48400.5
hsa-miR-339-3p_R-2	2502.84	2442.68	8780.89	2808.86	3095.89	2381.93	2167.03	2742.73	2522.12	3803.7	2704.28	2630.15	2077	3129.88	2601.1	2874.57	2097.99	2534.05	2359.99	3925.95	2566.43	3783.57	1785.64	3791.84
hsa-miR-340-5p	11044.2	13060.2	0	11800.2	10404.9	17399.9	8155.35	27568.2	19180.2	13668.3	31578.8	18219.6	7561.97	14815.8	12524.4	19618.8	20662	11817.2	21976.7	13800.3	11651.8	12962.1	15162.5	10395.5
hsa-miR-340-3p_R+1	282.502	91.7839	0	419.855	86.8447	590.413	372.309	299.986	190.391	191.037	538.217	607.956	135.641	275.696	406.503	598.389	648.433	589.136	1133.24	104.681	168.911	259.212	545.136	312.038
hsa-miR-342-5p_R+1	619.041	1282.53	668.53	562.987	910.695	292.734	1493.33	630.446	368.052	257.352	1300.81	1247.96	1205.22	542.687	719.397	675.548	648.433	1149.96	637.683	478.182	519.841	562.266	938.321	498.105
hsa-miR-342-3p	1121.11	4346.89	0	3416.96	1605.45	2452.64	7290.72	3158.9	1611.13	1850.14	3610.6	5169.36	2906.38	3308.36	2199.79	5311.63	3304.92	4957.16	3423.1	1633.86	2257.35	3821.25	2561.71	2334.51
hsa-miR-345-5p_R+1	1810.61	1565.22	1144.22	3186.21	2703.92	1595.7	3989.03	2261.8	2296.86	3367.48	3059.19	2844.06	2684.55	2047.41	2487.55	3071.57	2513.2	2195.11	2794.77	3142.94	3231.99	4359.68	2640.69	4027.6
hsa-miR-345-3p_L-2R+1	0	0	0	0	0	0	0	0	0	3.04199	0	0	0	12.3338	8.66743	0	0	16.0673	4.6751	5.02468	0	0	0	0
hsa-mir-346-p3_1ss7CA	0	0	0	0	0	0	0	0	0	0	0	0	0	0	0	0	0	0	0	6.69958	0	0	0	0
hsa-miR-361-5p	9570.85	13614.6	0	16617.2	4839.83	10392.1	12013.5	11136.6	11323.8	25476.1	16087.9	10223.5	7903.89	14320.3	9902.54	12640	9795.52	9950.28	12744.3	11411.1	11214.7	23899	9056.13	10487.9
hsa-miR-361-3p_R-1	3905.09	7352.51	1671.33	4933.29	2833.01	4759.9	10735.6	3824.58	4321.98	6554.88	6898.57	8782.46	6618.13	5563.99	6725.06	5608.77	4076.76	6666.42	5601.7	3863.14	5397.58	7215.62	5360.36	5689.49
hsa-miR-362-5p	318.755	445.458	4821.13	500.529	624.343	298.174	565.965	114.28	298.316	133.848	115.856	283.193	575.06	282.226	513.112	406.314	315.85	437.644	273.026	143.203	310.09	369.973	236.083	309.726
hsa-miR-362-3p_1ss22AT	17.7846	30.5946	0	23.4216	354.42	12.8566	0	33.3318	52.5788	6.08398	86.5254	93.5317	87.6012	60.9434	19.9351	0	53.3388	32.1347	0	11.7243	27.2274	15.3835	19.7451	0
hsa-miR-363-5p	26.6769	13.4616	0	64.1927	65.7203	8.90071	73.6436	8.57102	13.2831	24.9443	11.7323	30.3112	46.6265	31.9227	22.5353	24.6251	10.4586	41.316	27.1156	27.6358	45.8832	4.61504	17.1696	6.93417
hsa-miR-363-3p_R-1	31485.6	20051.7	55436.6	26934	161339	9635.01	15750.2	13730.8	30693.3	9243.39	18501.8	25775.8	45443.9	16168.9	30839.6	13711.2	24599.7	23324.4	12912.6	15625.1	34878.8	11783	32326.2	10841.6
hsa-miR-365b-5p_R+1	0	0	0	0	0	0	0	0	0	0	0	8.66035	0	0	0	16.4167	0	16.8325	6.54513	0	0	0	14.5942	0
hsa-miR-365b-3p	34.2012	50.1752	0	44.6746	12.9093	16.8124	72.2799	15.7135	8.30192	11.2554	100.457	101.326	15.5422	50.7862	91.008	32.423	26.6694	44.759	31.7906	5.44341	33.2779	7.30715	14.5942	18.4911
hsa-miR-365a-5p	0	0	0	0	0	0	0	0	0	0	0	0	39.5619	0	0	14.775	0	9.18134	0	0	0	0	0	0
hsa-miR-365b-3p	34.2012	50.1752	0	44.6746	12.9093	16.8124	72.2799	15.7135	8.30192	11.2554	100.457	101.326	15.5422	50.7862	91.008	32.423	26.6694	44.759	31.7906	5.44341	33.2779	7.30715	14.5942	18.4911
hsa-miR-369-5p_R-1	49.9337	59.9655	0	0	0	19.2849	0	30.4747	7.74846	47.455	86.5254	10.3924	0	0	15.6014	22.9834	26.1465	0	44.8809	0	12.1011	7.69174	4.29241	63.5633
hsa-miR-369-3p	1826.34	2210.16	0	458.891	1532.69	2605.93	751.438	1302.8	865.614	4028.2	1123.36	997.672	480.394	914.877	422.971	624.656	2518.43	521.806	1778.41	580.351	499.169	1102.23	593.211	1527.83
hsa-miR-370-3p	2630.07	1764.7	5489.66	824.963	2042.02	3475.23	4582.27	655.207	609.361	900.429	1180.56	2291.53	918.4	417.172	728.931	793.748	2822.78	2140.02	2899.49	580.351	723.038	536.883	1618.24	4280.7
hsa-miR-371b-5p	4.78816	28.1471	0	13.8795	0	2.47242	88.6451	30.4747	0	0	29.3306	6.92828	39.5619	7.25517	15.6014	0	15.6879	0	0	5.02468	11.0926	25.3827	0	0
hsa-miR-371b-3p_R-1	0	0	0	0	0	0	0	0	0	0	0	0	0	0	0	0	0	0	0	0	0	0	0	0
hsa-miR-371a-5p_R+2	0	0	0	20.8192	0	0	0	0	2.76731	0	0	0	38.1489	29.0207	0	13.1334	14.642	0	4.6751	0	0	0	0	0
hsa-miR-372-3p_L-1	0	59.9655	0	19.9518	0	0	23.1841	0	0	0	0	0	0	0	0	0	17.7796	0	0	0	0	4.61504	0	0
hsa-miR-373-5p_L+1R-2	0	0	0	0	0	0	0	0	0	0	0	0	0	0	0	0	0	0	0	0	0	0	0	0
hsa-miR-373-3p	0	0	0	0	0	0	0	0	2.76731	6.08398	0	0	0	0	6.93394	0	0	0	0	10.0494	3.52947	0	0	0
hsa-miR-374c-5p_R-3	0	0	0	0	9.38861	3.46139	0	5.23785	1.93711	0	0	0	50.8652	8.7062	9.1008	0	16.2108	0	0	0	0	0	0	0
hsa-miR-374c-3p_L-1_1ss21AC	0	0	0	0	0	0	0	0	1.38365	0	0	0	0	0	0	0	0	0	0	0	0	0	0	0
hsa-miR-374a-5p_R-1	3388.65	3517.16	0	3534.07	5813.9	6212.2	3461.25	5600.69	4542.81	1698.04	6234.23	7633.23	2847.04	3941.01	3252.02	6104.55	12061.9	5487.38	6632.09	1591.15	3958.81	1962.16	5179.22	2667.35
hsa-miR-374a-3p	452.139	531.123	0	458.023	396.669	1509.66	373.673	801.867	570.065	216.59	1701.18	1901.81	326.385	408.466	562.516	1348.63	1977.72	1018.36	1716.69	260.446	453.79	296.901	1428.51	560.512
hsa-miR-374b-5p_R-1	1949.47	1151.58	0	2040.29	1654.74	3125.63	1418.32	2789.87	2024.28	1676.14	2548.83	3255.42	1458.14	1973.41	1915.94	2167.01	3658.94	1952.57	3401.6	1009.12	1804.82	1292.21	2495.61	1049.37
hsa-miR-374b-3p	232.568	137.064	0	117.108	70.4146	379.269	90.0089	245.703	255.976	192.862	387.164	156.752	70.6462	157.437	157.747	146.109	394.289	139.25	393.643	84.5821	169.919	155.373	271.28	115.57
hsa-miR-375-3p	51.9858	332.87	0	210.795	21.1244	45.987	165.016	38.0934	66.9688	856.016	127.588	174.073	90.4271	179.203	136.079	79.621	52.293	220.352	83.2167	26.7983	72.6063	1125.3	58.3768	47.3835
hsa-miR-376c-5p_L-1R+1	0	0	0	0	7.04146	6.18105	0	0	5.25788	0	0	4.33017	0	8.7062	0	4.92501	20.3943	0	2.80506	0	5.04211	1.92293	0	2.88924
hsa-miR-376c-3p	705.228	1182.18	0	215.132	514.026	232.407	70.9161	310.461	202.567	465.424	231.712	264.141	57.9299	221.283	160.347	116.559	849.238	166.794	305.751	90.4443	163.364	199.985	138.216	245.007
hsa-miR-376a-5p_R-1	10.2603	0	0	0	0	5.43932	0	0	8.85538	0	8.79919	4.33017	0	0	6.0672	7.38752	0	0	10.2852	4.18724	10.0842	0	5.15089	5.77848
hsa-miR-376a-3p	107.392	97.9029	0	32.0963	96.2333	37.3335	90.6908	53.807	33.2077	77.8749	8.06592	44.6008	57.9299	29.7462	9.1008	29.1397	68.5038	35.1951	70.1264	15.074	31.009	36.1512	30.4761	23.6918
hsa-miR-376a-2-5p_L-1R+2_1ss4AG	0	0	0	0	0	0	0	0	0	0	0	0	0	0	0	0	11.5045	0	0	0	0	0	0	0
hsa-miR-376a-3p	107.392	97.9029	0	32.0963	96.2333	37.3335	90.6908	53.807	33.2077	77.8749	8.06592	44.6008	57.9299	29.7462	9.1008	29.1397	68.5038	35.1951	70.1264	15.074	31.009	36.1512	30.4761	23.6918
hsa-miR-376b-5p_L-1	0	0	0	0	7.04146	6.18105	0	0	5.25788	0	0	4.33017	0	8.7062	0	4.92501	20.3943	0	2.80506	0	5.04211	1.92293	0	2.88924
hsa-miR-376b-3p_R-1	10.2603	0	0	0	0	6.92277	0	8.57102	0	0	26.3976	0	0	0	0	16.4167	48.1096	0	26.1805	0	0	3.84587	7.72634	0
hsa-miR-377-5p	339.96	706.124	167.133	107.566	176.036	200.76	317.759	104.757	106.265	400.934	153.986	132.503	223.242	105.2	112.677	151.034	262.511	104.055	180.459	174.189	80.6737	262.288	60.0938	433.386
hsa-miR-377-3p	277.029	485.843	0	123.181	180.731	127.082	49.0958	138.089	102.39	181.911	366.633	131.637	56.5169	82.7089	56.3383	134.617	271.924	68.8601	92.5669	56.109	61.5137	70.764	63.5277	175.666
hsa-miR-378e_R+1_1ss18GA	0	0	0	0	15.2565	0	0	3.09509	0.830192	2.43359	0	0	0	0	0	0	0	0	0	1.88426	0	0	0	0
hsa-miR-378h_R-2_1ss12TA	0	0	134.992	0	0	0	0	1.19042	0	0	0	0	0	0	0	0	2.09172	0	0	0	0	0	0	0
hsa-miR-378a-5p	136.121	206.82	0	213.397	185.425	161.696	240.024	68.5682	122.315	60.2314	146.653	128.173	124.337	149.456	119.611	175.659	132.824	197.399	152.408	70.3455	109.414	56.1497	102.159	102.857
hsa-miR-378a-3p	14686.3	22354.3	804878	15184	44279.8	13883.4	16609.6	11856.6	17688.9	11751.9	15409.3	11254.1	22082.1	19603.3	16071	10099.2	12069.9	13510.7	8874.27	20376.7	17493	12587.3	11231.5	13735.4
hsa-miR-378g_R+2	4.10414	89.9483	353.55	0	0	6.18105	7.50074	8.09485	4.42769	3.65039	25.6643	7.79431	0	0	3.90034	0	0	7.65112	0	11.7243	9.83211	5.38422	13.3065	0
hsa-miR-378d_R-2	116.968	97.9029	11551.4	49.7349	257.796	60.327	70.4615	142.374	115.397	42.9935	41.5517	72.7469	321.676	104.716	77.4291	81.2627	83.3202	76.5112	25.2455	126.385	92.4386	42.0482	34.3393	41.605
hsa-miR-378c_R-5	532.512	460.755	61466.2	363.758	2404.27	451.711	295.484	459.978	530.769	267.188	348.057	333.856	1281.76	551.635	342.652	299.195	555.003	357.69	195.419	767.032	608.75	305.106	337.813	349.598
hsa-miR-378b_R+2_1ss14GT	0	0	0	0	0	0	0	0	2.76731	0	0	0	0	0	0	0	0	0	0	0	0	0	0	0
hsa-miR-378i_R+1_1ss9AT	306.442	589.253	12740.6	510.505	910.695	284.328	378.446	293.796	352.832	366.864	376.165	265.44	280.465	331.924	301.627	226.551	110.861	229.534	224.405	460.177	298.997	350.743	279.865	362.311
hsa-miR-378f_R+2_1ss14CT	0	0	0	0	0	1.23621	0	0	0	0	0	0	0	0	0	0	0	0	0	0	0	0	0	0
hsa-miR-379-5p	1406.35	968.015	0	229.879	626.69	1194.67	525.052	783.772	490.92	1030.63	821.258	707.55	302.366	285.854	313.761	422.73	1848.03	391.737	1210.85	287.244	301.014	426.122	720.267	1385.68
hsa-miR-379-3p_R-1	141.251	91.7839	0	69.3975	126.746	151.559	13.6377	73.3299	45.9373	149.97	83.5923	69.2828	63.5815	50.4234	52.0046	79.2106	373.372	50.4974	148.668	7.53702	60.5053	50.7655	50.6505	68.7639
hsa-miR-380-5p_L+1R-1	15.0485	0	0	0	0	13.3511	0	12.3804	0	4.25879	0	29.4452	21.1938	5.07862	11.2677	0	5.2293	0	5.61011	12.5617	32.2695	0	4.29241	6.93417
hsa-miR-380-3p_R-1	134.753	69.7558	0	0	46.9431	31.1525	0	14.285	32.1008	43.8047	29.3306	0	0	18.1379	14.7346	18.8792	56.4764	9.94645	35.5307	8.37447	12.6053	13.8451	13.7357	24.2696
hsa-miR-381-5p_R+1	0	0	0	0	0	3.46139	0	0	0	0	0	0	0	0	0	9.85003	6.27516	0	0	0	0	0	10.3018	6.93417
hsa-miR-381-3p	6000.25	4607.55	0	1625.64	2943.33	2959.98	2349.78	2321.79	2283.58	3778.15	2626.56	1759.78	1696.92	1633.14	1102.5	1121.26	4070.49	1478.96	3049.1	1510.75	1816.67	1582.96	1510.93	4664.39
hsa-miR-382-5p	3674.57	3496.36	475.685	826.697	1316.75	2628.68	1786.54	1993.24	1096.41	5351.47	1460.67	1322.43	1208.05	1141.24	944.75	913.59	2335.4	1343.54	2473.13	1842.38	1006.4	2388.28	1213.89	4197.49
hsa-miR-382-3p_R+1	997.99	1295.99	0	204.723	542.192	518.219	677.794	457.121	356.983	717.91	520.619	460.73	142.705	322.129	273.024	143.646	575.223	335.119	667.604	190.938	307.064	223.83	266.13	592.872
hsa-miR-383-5p	0	89.3364	0	0	0	0	0	0	0	0	0	0	25.4326	0	0	0	0	0	0	0	0	0	0	11.557
hsa-miR-409-5p	1072.55	774.656	0	278.457	497.596	768.428	924.637	393.315	558.442	623.608	381.298	513.558	353.231	279.324	610.187	418.626	900.485	513.39	1154.75	268.82	480.513	460.735	567.457	1875.69
hsa-miR-409-3p	9163.86	10086.4	925.657	3140.24	4215.49	6593.94	8342.19	3063.66	2283.03	8610.05	3909.77	4066.9	3222.88	3070.39	2181.59	3631.38	5391.41	3536.35	7263.23	2358.25	2420.21	5031.16	2793.5	9656.99
hsa-miR-410-5p	0	0	0	0	0	0	0	0	0	0	0	0	0	0	0	0	0	0	0	0	0	0	0	0
hsa-miR-410-3p	2028.81	3342.16	0	631.517	1312.06	1135.33	848.266	852.341	510.845	1860.48	1190.82	1014.13	692.332	748.008	507.911	609.06	1753.91	628.922	1001.41	554.39	550.598	763.789	488.477	1058.62
hsa-miR-411-5p	379.633	379.374	0	101.494	396.669	358.006	249.57	191.419	116.227	169.743	369.566	224.303	97.4917	58.0413	53.7381	156.78	697.588	208.11	444.134	61.9711	86.7242	118.453	238.658	416.05
hsa-miR-411-3p_R-1	442.905	182.344	0	53.783	145.523	290.509	301.393	120.947	63.0946	227.845	387.164	189.662	97.4917	105.563	66.7392	155.548	349.317	86.4576	352.502	39.36	60.5053	103.838	145.942	178.555
hsa-miR-412-5p	99.8674	52.6228	0	20.8192	18.7772	86.5346	40.9131	20.9514	23.7988	14.6016	90.925	64.9526	0	21.7655	30.336	30.3709	78.4395	87.9879	109.397	23.4485	5.54632	0	68.6786	87.8329
hsa-miR-412-3p_L-1_2ss21CT22GT	6.15621	0	0	0	0	9.39519	0	0	0	0	0	0	0	0	0	0	0	0	0	0	0	0	0	0
mmu-miR-421-5p	0	0	0	0	0	4.45035	0	0	3.87423	0	0	7.79431	0	5.80413	0	32.0126	0	0	4.6751	0	9.07579	0	0	23.1139
hsa-miR-421	989.097	796.685	0	1147.66	894.265	1343.02	831.9	1209.47	1414.65	2593.6	1378.54	937.915	676.79	1592.51	1061.76	1077.76	857.605	1140.02	1571.77	879.319	1281.2	1669.88	887.671	931.491
hsa-miR-422a_1ss10AG	0	0	0	0	0	1.48345	3.40943	0	2.76731	0	0	0	0	0	0	0	0	0	0	2.09362	0	0	0	0
hsa-miR-423-5p	245932	235181	9.04168e+06	233104	776074	153772	159914	164572	262963	350711	164750	148212	299667	225647	230771	145906	115256	127988	137735	342077	237136	265179	179097	244390
hsa-miR-423-3p	46471.8	46562.6	289641	70450.6	46898.5	109613	78931	53244.1	81040	67226.8	65617	59212.5	44901.3	63301.3	74051.9	102223	58309.8	78804.2	110432	71812.8	75046.2	61674.7	85171.8	92863.6
hsa-miR-424-5p_R-1	551.323	1269.07	527.11	869.203	2079.58	1238.68	467.773	1484.69	1551.35	344.353	1764.24	640.866	802.54	827.089	804.338	789.644	2228.73	906.658	567.557	984	1247.42	386.125	1240.51	355.954
hsa-miR-424-3p	594.416	565.389	0	572.529	1450.54	967.21	448.681	1138.99	784.808	469.075	626.209	687.631	843.515	922.857	624.922	609.06	1216.33	1136.19	505.845	846.659	1030.61	519.192	999.274	462.278
hsa-miR-425-5p	14703.8	14734.4	8318.06	15611.8	19687.9	14025	18169.5	12398.5	11958.6	18579.3	13823.5	13724	14978.4	13435.8	16306	17262.2	12916.4	13733	17767.2	11660.6	12076.3	17284.9	13102.2	12429.5
hsa-miR-425-3p_L+1R-1	8802.01	6484.84	2982.67	6971.84	10381.5	8638.14	5800.12	8213.9	14116.6	14521.2	6649.25	5491.52	5508.99	8560.37	7235.57	7468.78	5983.36	5202	7845.74	8360.23	8543.35	11656.8	6038.57	9019.05
hsa-miR-429	12.3124	55.0704	0	56.3855	0	68.2387	42.2769	58.0925	47.5977	91.2597	0	76.211	60.7557	44.2565	51.1378	51.7126	58.5681	27.544	130.903	48.5719	30.7569	49.2271	66.9616	58.9405
hsa-miR-432-5p_1ss23GT	2974.82	2989.71	0	481.445	1635.97	1165.99	2047.02	787.582	547.927	2070.38	1249.49	1170.88	531.259	658.769	633.589	384.972	1389.95	736.803	1179.99	287.244	522.866	663.797	785.511	992.742
hsa-miR-432-3p	32.1491	150.526	0	0	25.8187	16.318	0	0	13.2831	23.1191	0	0	18.368	10.8828	4.33372	0	37.651	0	0	0	0	14.6143	0	0
hsa-miR-433-5p	8.8923	0	0	0	0	11.8676	36.8218	0	2.76731	3.04199	0	0	0	0	0	18.0584	15.6879	0	7.48015	0	0	0	0	32.3595
hsa-miR-433-3p	1052.03	1986.2	0	222.939	164.301	788.701	792.351	416.171	146.667	1371.94	576.347	426.955	354.644	292.383	143.879	110.813	571.039	332.824	485.275	335.816	176.978	620.723	276.431	754.669
hsa-miR-448_R-1_1ss21AT	0	0	0	0	0	0	0	0	0	0	0	0	0	0	0	0	8.36688	0	0	0	0	0	0	0
hsa-miR-449c-5p_L-1R+1	0	0	0	0	0	0	0	0	0	3.65039	0	9.52638	0	4.3531	0	4.10418	0	0	0	0	8.06737	0	5.15089	5.77848
hsa-miR-449a	0	0	0	0	0	0	0	11.428	11.0692	16.4267	0	0	0	7.25517	0	0	0	0	15.8953	0	17.6474	12.3068	0	0
hsa-miR-449b-5p_R-1_1ss12TC	0	0	0	0	0	0	0	0	0	0	0	27.7131	0	0	0	0	0	0	0	0	0	0	0	0
hsa-miR-449b-3p	0	0	0	0	0	0	0	0	0	0	11.7323	0	0	0	0	0	0	0	0	0	0	0	0	0
hsa-miR-450a-5p	690.521	1463.04	237.843	1119.03	708.84	982.539	724.844	1564.69	929.538	295.377	1635.18	822.3	825.147	939.544	1128.93	956.684	976.31	1398.62	694.252	721.042	996.32	451.12	1039.62	510.817
hsa-miR-450a-1-3p	8.8923	37.9374	0	39.0361	0	69.7222	0	49.5215	50.9184	17.6435	23.4645	6.92828	0	27.5696	26.0023	8.20836	10.4586	0	19.6354	60.2962	15.6305	23.0752	26.613	34.6709
hsa-miR-450b-5p_R-1	268.821	876.231	0	515.276	699.452	755.571	207.293	1078.04	826.871	360.172	1161.49	489.31	206.287	658.044	388.301	558.989	981.016	593.727	478.73	597.937	571.271	302.285	614.673	183.756
hsa-miR-450a-5p	690.521	1463.04	237.843	1119.03	708.84	982.539	724.844	1564.69	929.538	295.377	1635.18	822.3	825.147	939.544	1128.93	956.684	976.31	1398.62	694.252	721.042	996.32	451.12	1039.62	510.817
hsa-miR-450a-2-3p_L-1	20.5207	0	0	7.80722	0	75.656	0	126.661	41.5096	55.9726	0	111.718	56.5169	40.6289	50.2711	0	67.9809	16.8325	21.5054	56.109	90.7579	13.076	51.5089	24.2696
hsa-miR-451a_R-2	501344	136959	121917	190484	2.68039e+06	30045.8	178291	22621.8	225315	24864.6	95695.6	287464	362613	211284	253190	52317.6	180958	183180	73065.2	26636.7	149104	27031.8	162264	37862.9
hsa-mir-451a-p3	527.382	100.35	0	154.409	1988.04	33.6249	229.114	24.7607	210.869	41.3711	225.846	320.433	737.546	243.048	273.024	146.93	528.159	289.977	46.751	64.4834	403.369	75.379	421.515	88.9886
hsa-miR-451b_R-1	0	0	0	0	23.4715	0	0	0	0	0	0	0	31.0843	0	0	4.92501	0	16.8325	0	0	0	0	0	0
hsa-miR-452-5p_R+2	71.8224	205.596	0	327.903	126.746	873.258	289.119	570.449	467.675	1039.14	318.237	407.036	173.79	183.556	439.439	1522.65	595.094	677.124	841.517	738.628	659.508	1032.23	570.891	1182.28
mmu-miR-452-3p_1ss20GA	0	39.1611	0	73.7348	21.1244	66.7553	0	100.948	87.4469	85.1757	87.9919	33.7753	0	8.7062	24.2688	134.617	40.7885	45.1416	51.426	56.9464	141.683	70.764	25.7545	24.2696
hsa-miR-454-5p	335.855	149.302	0	275.855	321.56	381.247	370.946	340.936	295.548	623.608	256.643	461.596	148.357	449.82	306.827	293.038	412.069	363.428	513.325	201.825	458.327	425.353	381.166	169.887
hsa-miR-454-3p_R+1	93.0272	75.8747	0	169.156	51.6374	395.587	50.4595	116.185	71.95	137.498	137.854	200.054	77.7108	89.9641	209.752	189.613	206.034	175.976	344.087	26.7983	105.884	144.605	195.734	146.773
hsa-miR-455-5p	21.2047	0	0	9.54215	0	4.94484	85.9176	5.71401	3.32077	3.04199	0	18.1867	0	0	18.2016	26.2667	10.4586	0	13.0903	10.0494	21.1768	0	10.3018	0
hsa-miR-455-3p_R+1	15.7325	57.5179	0	52.9156	0	0	0	19.9991	2.76731	3.04199	0	0	0	0	6.93394	23.8042	31.3758	15.3022	0	0	18.6558	14.6143	0	0
hsa-miR-483-5p	847.505	4805.81	3072.67	1353.25	558.622	337.238	4023.12	563.783	318.794	423.445	376.899	1953.77	3222.88	1754.3	831.207	847.102	858.651	3244.07	588.127	911.98	2357.69	1366.82	1062.8	520.063
hsa-miR-483-3p_L-1R+2	61.5621	245.981	0	104.096	14.0829	13.8455	585.058	52.3785	4.42769	31.6367	161.318	135.101	132.815	93.5917	40.7369	131.334	35.5592	252.487	52.3611	30.9855	204.71	70.764	106.452	10.4013
hsa-miR-484	83704.6	64008.9	34635	76983.5	421711	87248.7	80643.9	72634.7	95526.3	140947	62616.5	76500.3	78322.6	104468	67384.9	92402.3	90244.1	85808.1	97550.5	90592.5	108214	115513	85718.6	74553.9
hsa-miR-485-5p_R+1	543.798	309.618	1054.22	122.313	133.788	171.586	361.399	172.373	114.566	543.299	200.915	257.212	145.531	167.594	105.743	183.867	229.043	181.332	240.3	97.1439	180.507	312.284	127.914	583.626
hsa-miR-485-3p	213.415	215.386	0	150.072	16.4301	151.312	440.498	123.804	16.6038	229.974	196.515	109.12	63.5815	93.5917	49.4044	398.926	286.566	166.794	198.224	61.9711	59.4969	249.981	83.2728	221.894
hsa-miR-486-5p_R-1	250594	133317	290682	200975	1.8009e+06	55531	164352	43389.8	223865	60066.5	77890.4	170791	323044	223220	177873	87164.9	130771	178618	74172.7	89327.5	259254	81805.1	184858	93251.9
hsa-miR-486-3p	1874.57	873.171	1041.36	1034.89	10963.6	411.163	682.567	583.782	1343.25	481.547	779.462	1159.19	2631.57	972.193	1410.62	520.82	1093.97	889.443	440.861	487.813	1223.47	466.888	1192	643.722
hsa-miR-486-5p_R-1	250594	133317	290682	200975	1.8009e+06	55531	164352	43389.8	223865	60066.5	77890.4	170791	323044	223220	177873	87164.9	130771	178618	74172.7	89327.5	259254	81805.1	184858	93251.9
hsa-miR-486-3p	1874.57	873.171	1041.36	1034.89	10963.6	411.163	682.567	583.782	1343.25	481.547	779.462	1159.19	2631.57	972.193	1410.62	520.82	1093.97	889.443	440.861	487.813	1223.47	466.888	1192	643.722
hsa-miR-487b-5p	18.4686	0	0	10.4096	0	19.2849	19.0928	0	0	26.1611	0	17.3207	0	14.5103	0	0	0	5.35578	21.5054	23.4485	29.7484	13.076	8.58482	13.8683
hsa-miR-487b-3p	1057.5	704.901	0	327.036	352.073	564.7	355.944	331.413	178.215	778.749	269.842	434.749	265.63	330.836	228.82	343.93	696.543	413.16	688.174	131.479	266.223	409.2	218.913	583.626
hsa-miR-487a-5p	92.3431	0	0	56.3855	53.9845	84.5567	27.2754	58.0925	27.1196	156.358	67.4605	71.8809	72.0591	30.4717	18.2016	32.0126	107.724	58.1485	46.751	25.1234	42.3537	56.1497	42.0656	122.504
hsa-miR-487a-3p	190.158	115.036	0	130.12	161.954	144.884	305.485	103.805	44.2769	241.534	272.775	155.886	86.1883	110.279	60.672	60.7418	235.318	63.5043	143.058	77.8826	50.4211	146.912	68.6786	20.8025
hsa-miR-488-3p	0	0	0	0	0	0	0	0	0	0	0	0	0	0	0	0	9.41274	0	0	0	0	0	0	0
hsa-miR-489-3p_L-1R+1	0	0	0	0	0	0	0	0	0	0	0	0	19.7809	0	0	0	0	0	0	0	0	0	0	0
hsa-miR-490-5p	10.2603	130.945	0	0	16.4301	48.9539	0	12.3804	63.0946	7.90917	0	0	0	187.183	0	0	44.972	26.0138	27.1156	97.1439	111.431	22.306	114.178	144.462
hsa-miR-490-3p_R+1	167.586	538.466	0	100.626	84.4975	323.887	76.3712	125.708	835.173	40.1543	258.11	26.8471	202.048	2186.71	158.614	242.967	600.324	457.537	336.607	527.592	1746.08	366.896	1586.48	2057.14
hsa-miR-491-5p	71.8224	119.931	1517.05	139.662	68.0674	200.76	90.0089	117.137	142.24	121.071	71.8601	108.254	170.964	98.6703	217.553	167.45	99.3567	120.123	134.643	180.889	135.128	199.985	178.564	272.744
hsa-miR-491-3p	0	0	0	0	0	6.92277	0	0	3.32077	7.90917	0	0	0	4.3531	21.6686	0	17.7796	6.12089	6.54513	5.86213	0	10.7684	4.29241	0
hsa-mir-492-p5	0	0	0	0	0	0	0	0	0	0	0	0	0	0	0	0	0	0	0	0	0	0	0	0
hsa-miR-493-5p	2786.71	1577.46	0	621.975	1276.85	1845.91	1156.48	1000.9	648.657	2568.05	1440.13	1182.14	411.161	698.673	439.439	452.28	1793.65	785.77	1799.91	206.849	542.531	1047.61	830.153	1427.28
hsa-miR-493-3p	978.837	463.815	0	189.976	471.778	408.938	278.209	208.562	245.183	563.377	318.237	277.131	148.357	174.85	126.544	72.2335	406.839	185.922	230.015	94.6315	119.498	326.899	169.121	572.069
hsa-miR-494-5p	17.1006	0	565.68	0	0	14.34	0	0	3.87423	7.90917	7.33266	0	0	10.8828	6.0672	0	8.36688	0	22.4405	0	0	0	4.29241	11.557
hsa-miR-494-3p_R+1	3295.62	3293.21	0	1868.53	1363.7	2711.75	3206.23	1222.8	1818.12	4390.81	2478.44	1702.62	1323.91	1449.58	1456.13	1629.36	3089.47	1515.69	4512.4	687.544	1787.43	3585.12	1633.69	5191.38
hsa-miR-495-5p	0	0	0	0	0	0	0	0	0	0	0	0	0	0	0	0	5.2293	0	0	0	0	0	0	0
hsa-miR-495-3p	710.7	1155.25	0	270.65	222.98	474.21	490.958	340.936	142.793	768.407	275.708	364.601	89.0142	228.538	273.891	305.351	431.94	290.743	575.037	103.843	128.574	253.827	218.913	270.433
mmu-miR-496a-5p_L-1R+2_1ss7CT	0	0	0	0	0	3.95587	0	0	0	0	0	0	0	6.52965	0	0	0	0	0	0	0	0	0	6.93417
hsa-miR-496_L-2R+1	85.5029	145.631	0	41.6385	30.513	54.3932	0	71.4252	21.0315	146.624	35.1968	15.5886	15.5422	14.5103	52.8713	37.7584	76.3478	65.7996	79.4766	34.3353	27.2274	56.9188	24.0375	82.0544
hsa-miR-497-5p	426.146	905.602	1131.36	423.325	77.456	368.885	606.878	455.217	500.329	328.535	608.611	581.975	391.38	502.783	489.71	675.548	461.224	297.629	489.015	499.118	540.01	538.422	445.552	991.587
hsa-miR-497-3p_L+2R-3	10.2603	0	0	0	0	2.9669	0	0	0	0	0	0	0	24.6676	0	0	9.41274	0	0	0	0	0	0	0
hsa-miR-498-5p	0	0	0	0	0	0	32.7305	0	0	0	0	0	0	0	0	0	0	13.772	0	0	0	0	0	0
hsa-miR-499a-5p	196.315	74.6509	0	220.337	272.27	175.047	301.393	226.656	190.391	253.702	212.647	482.381	149.77	112.455	170.748	82.9044	388.014	98.6994	311.361	272.17	238.996	147.681	102.159	196.468
hsa-miR-499a-3p	0	0	0	0	0	0	0	5.71401	0	0	0	0	0	0	0	0	0	0	0	0	0	0	0	0
hsa-miR-499b-5p	0	0	0	0	0	0	0	0	0	8.51757	30.7972	0	0	0	0	0	0	0	0	0	0	3.84587	0	0
hsa-miR-499b-3p_R-2	0	0	0	0	0	0	0	0	0	0	0	0	0	0	0	0	0	0	0	0	6.55474	0	0	0
hsa-miR-500b-5p_L+1R+4	2.73609	0	0	0	14.0829	1.23621	0	5.23785	4.70442	3.65039	13.1988	4.33017	14.1292	23.5793	0	18.0584	7.32102	6.88601	4.6751	4.60596	5.29421	21.1523	2.14621	4.62278
hsa-miR-500a-3p_L+1R-1_1ss22TA	2390.32	2718.44	12890.6	2843.71	16607.7	1509.25	2285.45	1653.89	3471.96	1887.55	1646.18	2195.4	4013.17	3737.02	2624.93	1739.9	2253.48	2295.59	1441.8	1968.84	3629.98	2168.04	2820.69	2445.45
hsa-miR-500b-5p_L+1R+4	2.73609	0	0	0	14.0829	1.23621	0	5.23785	4.70442	3.65039	13.1988	4.33017	14.1292	23.5793	0	18.0584	7.32102	6.88601	4.6751	4.60596	5.29421	21.1523	2.14621	4.62278
hsa-miR-500b-3p_L+3R-1	4.78816	0	0	33.8313	0	5.43932	0	5.71401	14.6667	17.0351	55.7282	9.52638	15.5422	25.7558	5.20046	4.92501	0	19.1278	18.7004	0	44.3705	13.076	8.58482	16.7576
hsa-miR-501-5p_R+2	25.3089	30.5946	0	79.8071	11.7358	12.8566	113.193	4.76168	7.74846	11.5596	36.6633	10.3924	59.3428	18.1379	20.8018	77.1585	34.5134	61.2089	32.7257	21.7736	87.7327	34.6128	36.9147	43.9164
hsa-miR-501-3p	2407.76	2572.81	32625.1	2284.62	13969.5	1211.81	2047.47	1419.62	3033.61	1707.16	1227.49	2034.75	5176.01	4270.27	2470.22	1377.09	1630.15	2110.43	1501.64	2452.88	3866.2	2170.35	3008.69	2451.81
hsa-miR-502-5p_L+1R+2	0	0	0	0	0	11.8676	0	8.57102	0	0	0	0	14.1292	0	13.0011	15.5959	0	0	0	0	7.56316	0	0	0
hsa-miR-502-3p	2390.32	2718.44	12890.6	2843.71	16607.7	1509.25	2285.45	1653.89	3471.96	1887.55	1646.18	2195.4	4013.17	3737.02	2624.93	1739.9	2253.48	2295.59	1441.8	1968.84	3629.98	2168.04	2820.69	2445.45
hsa-miR-503-5p_R-2_1ss21CA	881.022	517.661	0	968.095	3854.03	1692.62	163.653	1621.83	2652.74	605.964	1001.64	517.889	1596.6	1292.87	1053.96	1154.92	1342.88	1066.57	667.604	1614.6	2313.82	889.934	1593.34	959.227
hsa-miR-503-3p_R-1	0	0	0	19.0843	0	2.47242	0	9.52336	0	0	0	0	0	0	0	0	25.1006	0	0	0	0	0	0	0
hsa-miR-504-5p	135.437	42.8325	0	91.9517	25.8187	95.4353	350.489	157.135	33.2077	70.5742	92.3915	104.79	16.9551	42.8055	46.8041	100.963	62.7516	52.7927	169.238	55.2715	30.2526	89.9933	100.442	63.5633
hsa-miR-504-3p_R+1	0	0	0	27.759	0	0	0	0	0	0	0	0	18.368	0	0	0	0	0	0	0	6.05053	19.2293	0	0
hsa-miR-505-5p_R+1	257.193	163.987	0	163.952	246.451	202.244	40.9131	205.705	93.535	72.3994	256.643	112.584	103.143	46.4331	377.9	50.071	128.641	170.62	98.177	111.38	177.482	123.068	389.751	190.69
hsa-miR-505-3p_R+2	1554.1	2478.17	642.818	2595.47	429.529	4189.76	3384.88	2089.42	1195.48	1380.46	2572.3	2616.29	1527.37	2098.92	1911.17	3738.91	2509.02	3368.02	3856.02	1680.76	2308.78	2542.12	2600.34	2779.45
hsa-miR-506-3p_L+2R-1	0	0	0	0	0	0	0	0	3.32077	0	0	0	0	0	0	0	0	0	0	0	0	0	0	0
hsa-miR-508-5p_1ss23GT	6.15621	0	0	0	0	0	0	0	0	0	0	0	0	0	0	0	0	0	0	5.02468	0	0	0	0
hsa-miR-508-3p_R-1	6.84023	0	0	0	0	0	0	0	0	0	0	0	0	0	0	0	0	14.5371	0	0	0	0	0	0
hsa-miR-509-3-5p	0	0	0	0	0	3.46139	0	0	2.76731	0	0	25.115	0	0	0	0	0	0	0	0	0	0	5.15089	0
hsa-miR-509-3p	0	0	0	12.7229	0	0	0	0	0	0	0	0	0	2.90207	0	3.00973	2.09172	0	0	0	4.5379	1.28196	0	11.1717
hsa-miR-509-5p_R+2	0	0	0	0	0	0	0	0	0	0	0	0	0	0	0	0	0	0	0	0	0	0	2.57545	0
hsa-miR-509-3p	0	0	0	12.7229	0	0	0	0	0	0	0	0	0	2.90207	0	3.00973	2.09172	0	0	0	4.5379	1.28196	0	11.1717
hsa-miR-509-5p_R+2	0	0	0	0	0	0	0	0	0	0	0	0	0	0	0	0	0	0	0	0	0	0	2.57545	0
hsa-miR-509-3p	0	0	0	12.7229	0	0	0	0	0	0	0	0	0	2.90207	0	3.00973	2.09172	0	0	0	4.5379	1.28196	0	11.1717
hsa-miR-510-5p_R-1	0	0	0	0	0	0	0	0	0	0	0	0	0	0	0	0	0	0	0	0	0	0	0	0
hsa-miR-511-5p	31.4651	162.764	0	14.747	35.2073	0	51.8233	39.9981	13.2831	13.3848	24.931	33.7753	0	38.4524	13.8679	59.921	34.5134	0	14.9603	6.69958	23.6979	3.84587	46.3581	5.77848
hsa-miR-512-5p_L-1	0	0	0	0	0	0	0	0	0	0	0	6.06224	0	9.43172	0	0	0	0	0	0	0	0	0	0
hsa-miR-512-3p	12.9964	36.7136	0	19.9518	0	2.47242	54.5508	12.3804	0	13.3848	35.1968	45.0338	0	36.2758	0	0	13.5962	15.3022	11.2202	0	0	31.5361	11.1603	10.4013
hsa-miR-513b-5p_R-3	0	0	0	0	0	0	0	0	0	0	0	0	0	0	0	0	0	0	0	0	0	0	0	0
hsa-miR-513c-5p_R-2	0	0	0	0	0	0	0	0	0	0	0	0	0	0	0	0	0	0	0	0	0	0	0	0
hsa-miR-513a-5p_R+4	0	0	0	0	0	0	0	0	0	0	0	0	0	0	0	0	0	0	0	0	0	0	0	0
hsa-miR-513a-5p_R+4	0	0	0	0	0	0	0	0	0	0	0	0	0	0	0	0	0	0	0	0	0	0	0	0
hsa-miR-514a-5p_R-2	0	0	0	0	0	0	0	0	0	0	0	0	0	0	0	7.38752	0	0	0	3.34979	0	0	0	0
hsa-miR-514a-3p	0	0	0	19.0843	0	0	0	5.71401	0	0	0	19.9188	0	4.3531	0	5.33543	4.18344	0	3.27257	4.18724	10.8405	0	8.15558	0
hsa-miR-514b-5p	0	0	0	0	0	0	0	0	0	0	0	0	0	0	0	0	0	0	0	0	0	0	0	0
hsa-miR-514a-5p_R-2	0	0	0	0	0	0	0	0	0	0	0	0	0	0	0	7.38752	0	0	0	3.34979	0	0	0	0
hsa-miR-514a-3p	0	0	0	19.0843	0	0	0	5.71401	0	0	0	19.9188	0	4.3531	0	5.33543	4.18344	0	3.27257	4.18724	10.8405	0	8.15558	0
hsa-miR-515-5p_R-3	0	44.0563	0	0	0	0	19.0928	0	0	0	0	0	35.3231	0	0	5.74585	0	6.12089	0	0	0	0	0	0
hsa-miR-516a-5p_R-1	10.2603	149.914	0	33.8313	0	4.69759	123.421	6.19018	3.32077	8.51757	33.7302	84.0053	68.5268	83.0717	64.5724	37.348	14.1191	60.0613	18.2329	5.86213	24.9584	18.0756	8.58482	8.08987
hsa-miR-516b-5p	2.39408	0	0	0	0	0	36.8218	2.38084	2.49058	2.43359	11.7323	2.16509	0	10.8828	0	6.15627	2.61465	0	0	0	3.27737	4.23046	2.14621	0
hsa-miR-516b-5p	2.39408	0	0	0	0	0	36.8218	2.38084	2.49058	2.43359	11.7323	2.16509	0	10.8828	0	6.15627	2.61465	0	0	0	3.27737	4.23046	2.14621	0
hsa-miR-516a-5p_R-1	10.2603	149.914	0	33.8313	0	4.69759	123.421	6.19018	3.32077	8.51757	33.7302	84.0053	68.5268	83.0717	64.5724	37.348	14.1191	60.0613	18.2329	5.86213	24.9584	18.0756	8.58482	8.08987
hsa-miR-517-5p_R-1	0	0	0	0	0	0	9.5464	0	0	0	0	0	0	4.83678	0	0	0	0	0	0	0	0	0	0
hsa-miR-517b-3p	0	0	0	13.4458	0	1.73069	6.13697	0	2.21385	0	0	0	0	6.16689	0	8.20836	3.66051	0	0	0	3.27737	2.30752	2.57545	5.20063
hsa-miR-517-5p_R-1	0	0	0	0	0	0	9.5464	0	0	0	0	0	0	4.83678	0	0	0	0	0	0	0	0	0	0
hsa-miR-517c-3p_L-1R+1	0	0	0	0	0	0	0	0	0	0	0	0	0	0	0	0	0	0	0	0	0	0	0	0
hsa-miR-517-5p_R-1	0	0	0	0	0	0	9.5464	0	0	0	0	0	0	4.83678	0	0	0	0	0	0	0	0	0	0
hsa-miR-517b-3p	0	0	0	13.4458	0	1.73069	6.13697	0	2.21385	0	0	0	0	6.16689	0	8.20836	3.66051	0	0	0	3.27737	2.30752	2.57545	5.20063
hsa-miR-518d-5p_R-1	0	3.84618	0	2.47848	0	0	4.87061	4.76168	0	0	2.93306	0	0	0	0	0	5.97634	0	0	0	0.576241	0.659292	0	0
hsa-miR-520f-3p_L+1R-3	0	0	0	0	0	0	0	0	0	0	0	0	0	0	0	0	0	0	0	0	0	0	0	0
hsa-miR-518e-5p_R-1	0.781741	0	0	0	0	0	1.75342	0	0	0	3.35207	2.47438	0	0	1.85731	0	0	2.18603	0	0	1.00842	0	3.18865	0
hsa-miR-518d-5p_R-1	0	3.84618	0	2.47848	0	0	4.87061	4.76168	0	0	2.93306	0	0	0	0	0	5.97634	0	0	0	0.576241	0.659292	0	0
hsa-miR-526a-3p_1ss6CT	0	0	0	0	0	0	0	0	0	0	0	0	0	0	0	0	0	0	0	0	0	0	0	0
hsa-miR-518e-5p_R-1	0.781741	0	0	0	0	0	1.75342	0	0	0	3.35207	2.47438	0	0	1.85731	0	0	2.18603	0	0	1.00842	0	3.18865	0
hsa-miR-518e-5p_R-1	0.781741	0	0	0	0	0	1.75342	0	0	0	3.35207	2.47438	0	0	1.85731	0	0	2.18603	0	0	1.00842	0	3.18865	0
hsa-miR-522-3p	0	0	0	0	0	0	13.6377	0	0	0	0	0	0	8.7062	0	0	0	15.3022	0	0	3.02526	0	0	0
hsa-miR-518e-5p_R-1	0.781741	0	0	0	0	0	1.75342	0	0	0	3.35207	2.47438	0	0	1.85731	0	0	2.18603	0	0	1.00842	0	3.18865	0
hsa-miR-518d-5p_R-1	0	3.84618	0	2.47848	0	0	4.87061	4.76168	0	0	2.93306	0	0	0	0	0	5.97634	0	0	0	0.576241	0.659292	0	0
mml-miR-518b_R-1	0	0	0	0	0	0	0	0	0	0	0	0	0	0	0	0	0	13.0069	0	0	0	0	0	0
hsa-miR-518a-5p_R+1	0	0	0	0	0	0	0	0	0	0	0	0	0	0	0	0	0	0	0	0	0.882369	0	0	0
hsa-miR-518e-5p_R-1	0.781741	0	0	0	0	0	1.75342	0	0	0	3.35207	2.47438	0	0	1.85731	0	0	2.18603	0	0	1.00842	0	3.18865	0
hsa-miR-518e-5p_R-1	0.781741	0	0	0	0	0	1.75342	0	0	0	3.35207	2.47438	0	0	1.85731	0	0	2.18603	0	0	1.00842	0	3.18865	0
hsa-miR-519c-3p	0	0	0	0	0	0	0	0	0	0	0	0	0	0	0	0	0	0	0	0	0	0	0	0
hsa-miR-518b	0	0	0	22.5542	0	0	0	7.61869	0	5.47558	0	0	0	0	0	0	0	16.0673	7.48015	0	0	9.99926	0	0
hsa-miR-518d-5p_R-1	0	3.84618	0	2.47848	0	0	4.87061	4.76168	0	0	2.93306	0	0	0	0	0	5.97634	0	0	0	0.576241	0.659292	0	0
hsa-miR-518a-5p_R+1	0	0	0	0	0	0	0	0	0	0	0	0	0	0	0	0	0	0	0	0	0.882369	0	0	0
hsa-miR-518a-3p	0	0	0	0	0	0	0	0	0	0	0	0	0	0	0	0	0	0	0	0	0	0	0	0
hsa-miR-518a-5p_R+1	0	0	0	0	0	0	0	0	0	0	0	0	0	0	0	0	0	0	0	0	0.882369	0	0	0
hsa-miR-518a-3p	0	0	0	0	0	0	0	0	0	0	0	0	0	0	0	0	0	0	0	0	0	0	0	0
hsa-miR-518c-3p_R-1	0	0	0	0	0	0	0	0	0	0	0	0	0	0	8.66743	12.3125	0	0	0	0	0	0	0	0
hsa-miR-518f-5p_R-1	0	3.84618	0	2.47848	0	0	4.87061	4.76168	0	0	2.93306	0	0	0	0	0	5.97634	0	0	0	0.576241	0.659292	0	0
hsa-miR-518f-3p_R+1	0	0	0	0	0	0	0	0	0	0	0	0	0	5.80413	0	0	0	0	0	0	0	0	0	0
hsa-miR-519a-2-5p_R+1	0	0	0	0	0	0	0	0	0	0	0	0	0	0	0	0	0	0	0	0	5.79842	0	0	0
hsa-miR-520b-3p_R-1	0	0	0	0	0	0	0	0	0	0	0	0	0	0	0	0	0	0	0	0	0	0	0	0
hsa-miR-519d-3p_R-2	0	0	0	0	0	0	12.2739	0	0	0	0	13.8566	0	0	0	7.38752	0	0	0	0	0	3.84587	0	0
hsa-miR-519a-2-5p_R+1	0	0	0	0	0	0	0	0	0	0	0	0	0	0	0	0	0	0	0	0	5.79842	0	0	0
hsa-miR-519e-5p	0	0	0	0	0	0	0	0	0	0	0	22.5169	0	0	0	0	0	0	0	0	0	0	0	0
hsa-miR-520g-5p_L+2R-2	0	0	0	0	0	0	0	0	0	1.82519	0	0	0	0	0	0	0	0	0	0	0	0	0	0
hsa-miR-520h_L-1R+2	0	0	0	0	0	0	0	0	0	0	0	0	0	0	0	0	0	6.12089	0	0	0	9.23008	0	0
hsa-miR-520a-5p	0	106.469	0	0	0	2.9669	0	19.9991	0	0	33.7302	32.9093	39.5619	0	0	0	8.36688	6.88601	0	0	0	0	0	0
hsa-miR-520a-3p_R-2	9.57632	34.266	0	0	0	0	23.1841	0	0	0	33.7302	0	0	0	0	0	0	0	0	0	20.6726	7.69174	6.00938	0
hsa-miR-520d-5p_R+1	0	0	0	0	0	0	13.6377	0	0	0	0	16.4547	0	0	0	0	0	0	0	0	0.882369	0	0	0
hsa-miR-520g-5p_L+2R-2	0	0	0	0	0	0	0	0	0	1.82519	0	0	0	0	0	0	0	0	0	0	0	0	0	0
hsa-miR-520h_L-1R+1	0	0	0	0	0	0	0	0	0	0	0	0	0	0	0	0	0	0	0	0	0	5.38422	0	0
hsa-miR-520f-5p_L-1_1ss7AG	0.781741	0	0	0	0	0	1.75342	0	0	0	3.35207	2.47438	0	0	1.85731	0	0	2.18603	0	0	1.00842	0	3.18865	0
hsa-miR-520f-3p_L+1R-1	0	0	0	0	0	0	0	4.76168	0	0	0	0	0	0	6.93394	0	0	0	0	0	0	0	0	0
hsa-mir-521-1-p5	0	0	0	0	0	0	0	0	0	0	0	12.1245	0	0	0	0	0	0	0	0	0	4.61504	0	0
hsa-miR-521	0	0	0	0	0	0	0	0	0	0	0	0	0	0	0	0	0	0	0	0	0	0	0	0
hsa-miR-521	0	0	0	0	0	0	0	0	0	0	0	0	0	0	0	0	0	0	0	0	0	0	0	0
hsa-miR-524-5p_R-1	7.52425	0	0	0	0	0	0	0	0	0	0	35.5074	32.4972	29.0207	0	0	0	29.8394	0	0	0	0	7.72634	0
hsa-miR-525-5p_R-1	0	53.8466	0	4.33734	0	0	0	5.71401	0	0	0	7.79431	0	0	0	0	15.6879	0	0	0	9.58	8.46091	0	0
hsa-miR-526b-5p_R-1	6.15621	0	0	32.9638	0	0	36.8218	0	0	4.86718	0	0	12.7163	59.4924	9.53417	10.6709	0	32.1347	5.61011	0	6.55474	12.3068	0	6.93417
hsa-miR-526b-3p_L-1R-1	0	0	0	0	0	0	0	0	0	0	0	0	0	0	0	0	0	0	0	0	0	0	0	0
hsa-miR-532-5p	4501.56	4399.51	1812.75	4445.78	13507.9	3328.37	4737.74	4356.94	5374.11	3999	2965.33	4547.55	5781.68	4971.24	4540.87	3879.27	5076.6	4687.08	3338.95	4175.51	5550.35	3106.69	5036.72	4095.79
hsa-miR-532-3p_R-1	327.647	166.435	3908.33	98.8914	774.56	176.036	313.667	285.701	119.548	183.128	256.643	289.256	310.843	228.538	200.218	247.892	344.088	183.627	161.758	123.942	343.367	214.599	163.112	174.51
hsa-miR-539-5p	10.2603	0	0	0	0	94.4464	25.9116	9.52336	4.98115	84.5673	0	8.66035	0	0	0	0	0	0	43.9459	5.02468	8.57158	16.1526	16.3112	32.3595
hsa-miR-539-3p	277.713	746.509	0	109.301	251.145	426.739	166.38	261.892	208.655	274.996	439.96	252.016	117.273	131.319	118.744	139.542	603.461	123.183	474.99	63.646	97.8169	128.452	161.395	276.211
hsa-miR-541-5p	0	0	0	0	0	0	0	0	0	0	0	0	0	0	0	0	0	0	0	0	0	0	0	5.77848
hsa-miR-541-3p	0	0	0	0	0	0	0	0	0	0	0	0	0	0	0	0	0	0	0	0	0	0	0	0
hsa-miR-542-5p	0	41.6087	0	19.9518	0	19.2849	0	29.5224	14.9435	7.30078	0	0	0	9.43172	0	9.02919	9.41274	41.316	0	5.02468	7.05895	6.92256	0	0
hsa-miR-542-3p	93.0272	222.729	0	67.6625	44.5959	532.064	0	395.219	321.008	136.281	67.4605	138.566	93.2529	148.731	222.753	268.413	339.904	186.687	168.303	271.333	208.239	114.607	184.574	100.546
hsa-miR-543	2372.88	3184.29	0	996.721	687.716	1489.38	2720.72	1558.02	335.398	2530.94	1201.09	1983.22	775.695	713.183	842.474	1219.76	1582.39	925.02	2517.07	730.254	402.864	1235.29	750.314	1088.67
rno-miR-544-5p_L+1	6.15621	64.8606	0	0	16.4301	8.90071	0	0	0	0	7.33266	0	0	0	0	0	24.0548	14.5371	0	6.69958	0	0	0	0
hsa-miR-544a_1ss22CT	0	0	0	19.0843	0	0	0	0	0	0	0	0	0	0	0	0	0	0	0	0	0	0	0	0
hsa-mir-544b-p5_1ss16TG	130.648	59.9655	0	0	0	0	139.105	0	0	0	0	15.5886	134.228	63.12	0	0	0	0	101.917	0	0	0	0	125.971
hsa-miR-544b_R-2	179.898	62.4131	0	0	0	0	107.738	0	0	0	0	152.422	66.4074	121.887	0	0	0	0	269.285	0	0	0	0	161.797
hsa-miR-545-5p_L+2R-2	0	0	0	0	0	0	0	0	0	0	0	0	0	0	0	0	0	0	0	0	0	0	9.44331	0
hsa-miR-545-3p_1ss22CT	0	0	0	0	0	2.9669	0	6.66635	12.1761	0	30.7972	13.8566	22.6068	9.43172	5.20046	19.7001	0	0	0	5.86213	0	6.92256	4.29241	0
hsa-miR-548ar-5p_R-1_1ss10TC	0	0	0	0	3.28601	3.33776	0	0	0.368974	0	0	0	0	2.90207	1.30011	4.92501	7.78585	0	0	0	0.392164	3.07669	0	0
hsa-miR-548ar-3p	0	0	0	0	0	5.9338	0	0	0	0	0	0	0	25.3931	0	14.775	23.0089	26.0138	0	5.02468	0	0	0	0
hsa-miR-548as-5p_L-1R+1	3.42012	0	0	0	0	0	0	0	0	0	0	0	0	0	0	0	0	0	0	0	0	0	0	9.24556
hsa-miR-548as-3p	0	0	0	0	0	0	0	0	6.08807	0	0	0	22.6068	0	0	0	0	0	0	0	0	6.15339	0	0
hsa-miR-548au-5p	21.4669	4.28325	0	2.60241	40.4884	6.86979	35.799	7.82276	8.53912	5.88842	21.998	6.06224	18.368	11.0987	12.413	3.45924	31.5327	0	3.03881	8.37447	4.50742	4.39528	12.3867	5.77848
hsa-miR-548av-5p	0	0	0	0	7.04146	0	0	0	0	0	0	0	0	0	0	0	0	0	0	0	0	0	0	0
hsa-miR-548av-3p_L+1_1ss21CT	0	0	0	0	0	0	0	0	0	0	0	0	0	0	0	0	0	0	0	2.30298	1.89079	0	0	0
hsa-miR-548at-5p	6.15621	0	0	0	32.8601	0	0	4.76168	3.87423	0	0	0	0	0	4.33372	21.3417	0	0	12.1552	0	8.57158	6.92256	15.4527	10.4013
hsa-miR-548at-3p	0	0	0	0	11.7358	6.92277	0	8.57102	0	0	0	12.9905	0	0	0	0	20.9172	0	0	0	11.5968	0	0	0
hsa-miR-548d-5p_R-1	79.6343	21.4163	147.848	67.1565	176.461	119.587	47.6833	75.8694	112.399	93.6831	64.4576	76.8348	55.4829	94.8412	81.9265	109.24	159.421	74.2286	106.736	82.1815	85.411	107.94	84.4188	63.4573
hsa-miR-548d-3p	5.8142	0	0	15.6144	34.0337	1.23621	0	4.76168	6.08807	5.77978	0	0	4.94523	15.2359	16.4681	5.74585	11.5045	0	7.48015	6.81377	0	2.30752	5.58014	0
hsa-miR-548ba	0	0	0	0	0	0	0	0	8.85538	8.51757	0	0	0	0	6.0672	0	0	0	0	0	8.06737	0	0	0
hsa-mir-548ba-p3	3.0781	0	0	0	2.81658	0	0	0	1.77108	0	0	0	0	0	0	0	3.13758	11.0941	0	0	2.82358	0.769174	0	0
hsa-mir-548aj-2-p5	1.05713	0	0	0	3.28601	3.72236	2.50025	1.08941	0.368974	1.1154	0	5.26032	1.53067	5.07862	2.9373	4.92501	8.7155	2.42285	1.41687	0.532921	1.67561	3.93133	0.667709	0
hsa-miR-548aj-3p_L-1R-1	0	0	0	0	0	0	0	0	0	0	0	0	0	0	0	0	0	0	0	0	0	0	0	0
hsa-mir-548z-p5_1ss2AG	0	0	0	0	0	0	0	0	0	0	0	0	0	0	0	0	0	0	0	0	0	0	0	0
hsa-miR-548h-3p_R-1_1ss4AG	44.6097	10.614	0	30.3614	96.6245	24.7242	10.3647	21.491	42.1092	8.82177	64.5274	14.2535	27.552	35.6712	22.6437	27.0876	19.2438	17.215	25.526	0.532921	32.5216	18.3503	38.1953	12.1348
hsa-mir-548v-p5_1ss9AG	2.73609	0	0	0	3.52073	0	0	0	0	0	0	0	0	1.33011	0	0	5.64764	0	0	0	2.395	0	7.08248	0
hsa-mir-548v-p3_1ss6GA	1.36805	0	0	0	5.47669	4.28553	0	2.53956	13.2831	5.88118	26.3976	0	0	4.59494	0	4.37779	10.11	0	6.54513	7.53702	5.84044	0	7.15402	0
hsa-miR-548h-5p_R-2_1ss13GA	0	0	0	0	3.28601	3.33776	0	0	0.368974	0	0	0	0	2.90207	1.30011	4.92501	7.78585	0	0	0	0.392164	3.07669	0	0
hsa-mir-548h-5-p3_1ss14GA	0	0	0	0	0	0	0	0	0	0	0	0	0	0	0	0	0	0	0	0	0	3.84587	0	0
hsa-mir-548ap-p5_1ss6GA	9.60742	11.0141	131.778	15.1807	25.8187	4.58771	0	2.38084	6.91827	2.12939	0	4.33017	19.0745	7.06515	7.27101	0	11.9112	4.20812	6.80486	0	1.28345	5.08509	2.59929	0
hsa-miR-548ap-3p_R+2	0	0	0	0	0	0.618105	0	0	3.73586	0	0	0	0	0	0	0	2.61465	0	0	0	0	0	0	0
hsa-miR-548ay-5p	79.6343	21.4163	147.848	67.1565	176.461	119.587	47.6833	75.8694	112.399	93.6831	64.4576	76.8348	55.4829	94.8412	81.9265	109.24	159.421	74.2286	106.736	82.1815	85.411	107.94	84.4188	63.4573
hsa-miR-548ay-3p_R-1	20.5207	53.8466	0	23.4216	49.2902	49.9428	0	13.3327	24.9058	15.2099	41.0629	0	38.1489	31.1972	13.8679	28.7292	14.642	39.7858	39.2708	14.2366	25.2105	32.3053	38.6317	24.2696
hsa-miR-548az-5p_L-1_1ss8GC	22.8293	0	147.848	27.759	5.86788	20.0266	4.31861	1.11106	6.49548	17.0351	0	10.2842	0	40.4274	2.0224	0	33.5837	0	16.3812	18.5634	21.6811	6.79437	8.87099	30.6259
hsa-mir-548az-p3_1ss1CT	0	0	0	0	0	0	0	0	0	0	0	0	0	0	0	0	0	0	0	0.532921	0	0	0	0
hsa-miR-548t-5p_R+1	0	0	0	16.4819	0	5.9338	0	0	4.42769	13.0197	0	0	39.5619	0	10.4009	0	8.57605	3.51951	0.935019	5.02468	0	5.38422	7.72634	2.54253
hsa-miR-548aa_L-1R-2	19.0956	28.0529	0	19.9518	22.6891	20.3562	2.18203	18.4118	29.0106	3.85319	39.5964	28.4709	0	29.1416	24.3771	14.775	27.4538	29.3293	20.0717	2.23319	22.0172	8.47922	17.8779	26.1958
hsa-miR-548x-5p_L-3_1ss13TC	0	0	0	0	3.28601	3.33776	0	0	0.368974	0	0	0	0	2.90207	1.30011	4.92501	7.78585	0	0	0	0.392164	3.07669	0	0
hsa-mir-548i-4-p5_1ss21GC	0	0	0	0	0	1.01644	0	0	0	0	0	0	0	1.63241	0	0	0	0	1.87004	0	0.641723	0	0	0
hsa-miR-548n	32.8331	0	0	39.9036	11.7358	49.5543	38.1856	52.3785	20.5967	25.5527	33.7302	19.4858	21.1938	5.26	19.7617	13.5438	18.8255	24.4836	22.4405	56.9464	60.6428	45.0516	24.0375	35.8266
hsa-mir-548n-p3_1ss8CT	2.22308	5.71885	0	0	15.6477	5.43932	2.18203	2.53956	7.56397	0	0	1.40731	0	0	7.47566	0	1.56879	0	0.748015	0	7.39509	2.19764	1.56673	0
hsa-miR-548x-5p_L-3_1ss13TC	0	0	0	0	3.28601	3.33776	0	0	0.368974	0	0	0	0	2.90207	1.30011	4.92501	7.78585	0	0	0	0.392164	3.07669	0	0
hsa-miR-548am-5p	35.5852	22.2321	131.778	40.1927	63.1775	22.3836	5.79603	17.6636	20.7153	17.1161	21.1092	22.2282	20.2519	22.7069	25.2697	19.3287	34.6121	7.90616	10.519	18.1447	15.7261	17.4712	25.2639	19.997
hsa-miR-548am-3p_R-1	4.10414	0	0	0	7.04146	6.26346	0	7.30124	4.98115	0	7.8215	3.75282	45.2135	1.93471	0	19.7001	5.2293	29.4568	6.54513	2.30298	14.7902	2.69211	2.57545	2.31139
hsa-miR-548q_L+2R-3	64.1595	40.3849	0	19.9518	107.969	26.1177	0	0	16.6038	5.14373	2.5331	12.1245	35.3231	50.0607	24.2688	0	0	0	23.3755	0	12.1786	3.84587	15.4527	0.735443
hsa-miR-548m_L-1R+1_1ss9TA	0	0	0	0	0	0	0	0	0	0	0	0	0	0	0	0	0	0	0	0	0	3.84587	0	0
hsa-mir-548x-2-p5_1ss22CT	5.47219	0	0	0	0	1.48345	0	0	0	0	0	0	0	0	0	0	0	16.0673	0	0	0	0	3.86317	2.88924
hsa-mir-548x-2-p3_1ss19CT	0	0	0	0	21.1244	0	0	0	0	0	0	0	0	0	0	0	0	0	0	0	0	0	0	0
hsa-miR-548ab_L+1R-3	7.43875	0	0	0	0	3.07286	0	5.71401	3.43937	0	0	0	0	5.26	0	5.33543	1.56879	0	0	8.37447	0	5.05457	3.86317	2.88924
hsa-miR-548u_R-1	0	45.2801	0	20.8192	23.4715	13.3511	0	7.61869	2.76731	0	0	2.38159	0	4.3531	0	19.7001	28.2382	0	0	0	0	0	5.15089	6.93417
hsa-mir-548p-p5	0	0	0	0	0	0	0	0	0	0	0	19.0528	0	0	0	0	0	0	0	0	0	0	0	0
hsa-mir-548p-p3	8.55029	0	0	0	25.4275	20.4387	0	11.5868	35.8366	12.5736	52.7951	15.5886	0	27.4487	0	22.0258	15.6007	7.26856	16.8303	5.86213	5.84044	11.9222	14.4511	12.1348
hsa-mir-548f-1-p5	1.05713	0	0	0	3.28601	3.72236	2.50025	1.08941	0.368974	1.1154	0	5.26032	1.53067	5.07862	2.9373	4.92501	8.7155	2.42285	1.41687	0.532921	1.67561	3.93133	0.667709	0
hsa-miR-548f-3p_L+1	3.76213	0	0	0	0	0	0	0	0.774846	0	0	0	0	0	0	0	0	0	0	0	0	0	0	0
hsa-miR-548aj-3p_L-1R-1	0	0	0	0	0	0	0	0	0	0	0	0	0	0	0	0	0	0	0	0	0	0	0	0
ppy-miR-548a_R+1	79.6343	21.4163	147.848	67.1565	176.461	119.587	47.6833	75.8694	112.399	93.6831	64.4576	76.8348	55.4829	94.8412	81.9265	109.24	159.421	74.2286	106.736	82.1815	85.411	107.94	84.4188	63.4573
hsa-miR-548a-3p	88.239	21.6281	0	73.1565	89.9742	159.224	35.458	125.708	153.678	80.7141	114.878	75.345	49.4523	121.161	66.4503	166.903	175.704	61.9741	149.291	103.843	128.742	82.3016	96.4362	137.143
hsa-miR-548i_1ss21CT	0	0	0	0	0	1.01644	0	0	0	0	0	0	0	1.63241	0	0	0	0	1.87004	0	0	0	0	0
hsa-mir-548i-1-p5	1.05713	0	0	0	3.28601	3.72236	2.50025	1.08941	0.368974	1.1154	0	5.26032	1.53067	5.07862	2.9373	4.92501	8.7155	2.42285	1.41687	0.532921	1.67561	3.93133	0.667709	0
hsa-miR-548an_R+1_1ss6GT	22.8293	0	147.848	27.759	5.86788	20.0266	4.31861	1.11106	6.49548	17.0351	0	10.2842	0	40.4274	2.0224	0	33.5837	0	16.3812	18.5634	21.6811	6.79437	8.87099	30.6259
hsa-mir-548an-p3_1ss15CG	0	0	0	0	0	0	0	0	0	0	0	0	0	0	11.2677	0	0	0	0	0	0	0	0	0
hsa-miR-548am-5p	35.5852	22.2321	131.778	40.1927	63.1775	22.3836	5.79603	17.6636	20.7153	17.1161	21.1092	22.2282	20.2519	22.7069	25.2697	19.3287	34.6121	7.90616	10.519	18.1447	15.7261	17.4712	25.2639	19.997
hsa-miR-548c-3p	0	4.80101	0	0	0	0	0	0	0	0	0	0	0	0	0	0	9.41274	19.1278	0	5.02468	1.17649	0	0	0
hsa-miR-548ah-5p_R+2	0	0	0	0	0	2.47242	0	0	0	0	0	0	7.06462	0	0	0	0	0	0.330007	1.39575	0	5.38422	0	0
hsa-miR-548ah-3p	8.55029	0	0	0	25.4275	20.4387	0	11.5868	35.8366	12.5736	52.7951	15.5886	0	27.4487	0	22.0258	15.6007	7.26856	16.8303	5.86213	5.84044	11.9222	14.4511	12.1348
hsa-miR-548a-5p	13.3695	0	0	0	0	6.703	0	18.0944	6.08807	0	0	18.1867	0	0.483678	1.63718	8.20836	0.929653	0	4.6751	0	6.82976	0.854637	14.5942	0
hsa-miR-548a-3p	88.239	21.6281	0	73.1565	89.9742	159.224	35.458	125.708	153.678	80.7141	114.878	75.345	49.4523	121.161	66.4503	166.903	175.704	61.9741	149.291	103.843	128.742	82.3016	96.4362	137.143
hsa-miR-548ai_R-2	0	0	0	0	0	1.48345	0	0	0	1.52099	0	7.36129	0	0	3.46697	0	0	0	0	0	0	0	4.29241	0
hsa-miR-570-3p	24.6248	15.9092	0	55.518	93.8861	0	0	0	9.40884	5.47558	0	68.4167	15.5422	7.25517	37.8117	12.3125	15.6879	6.88601	0	10.0494	36.8074	5.38422	30.0469	6.93417
hsa-miR-548ae-5p	24.6396	11.626	0	22.4096	136.168	30.4445	23.0218	16.1557	35.1516	20.0337	7.99609	24.0789	34.9955	39.9178	47.0298	17.5502	100.557	25.3762	36.765	16.5815	23.8313	18.5603	43.5796	5.4414
hsa-miR-548e-5p	120.125	166.435	0	64.1927	86.8447	50.8494	34.0943	51.4261	72.5034	70.5742	71.8601	34.6414	138.466	79.0813	5.20046	8.20836	24.0548	40.5509	23.3755	72.0204	63.272	64.6106	34.3393	68.186
hsa-miR-548e-3p_R-1	524.646	485.843	1208.5	340.048	1002.23	764.966	331.396	839.96	654.745	410.06	876.986	478.917	293.888	399.034	455.04	477.726	719.552	490.437	440.394	653.209	458.832	384.587	369.147	374.445
hsa-mir-548aa-1-p5_1ss9AT	0	0	0	0	0	1.48345	0	0	0	0	0	0	1.15603	0	0	0	0	0	0	0	0	0	0	3.46709
hsa-miR-548aa_L-1R-2	19.0956	28.0529	0	19.9518	22.6891	20.3562	2.18203	18.4118	29.0106	3.85319	39.5964	28.4709	0	29.1416	24.3771	14.775	27.4538	29.3293	20.0717	2.23319	22.0172	8.47922	17.8779	26.1958
hsa-miR-548k	258.934	294.932	0	180.433	272.27	281.856	361.399	259.988	333.737	118.029	253.71	273.172	105.969	168.32	273.024	187.151	240.548	239.48	333.197	246.768	204.343	198.447	354.553	327.062
ppy-mir-548c-p3	0	0	0	0	0	2.9669	0	0	0	0	0	0	0	0	0	0	0	0	0	0	0	0	0	0
hsa-miR-548aq-5p_R-1	0	0	0	0	0	2.47242	0	8.57102	0	0	0	0	0	0	0	0	0	0	0	0	0	0	0	0
hsa-miR-548aq-3p	6.32721	29.5827	0	0	39.5886	7.6645	19.9111	4.44423	35.154	25.5527	85.5477	21.6869	0	8.1016	12.8206	20.2473	32.073	9.18134	5.42311	4.18724	17.2776	36.2977	30.469	7.12679
hsa-miR-548d-5p_R-1	79.6343	21.4163	147.848	67.1565	176.461	119.587	47.6833	75.8694	112.399	93.6831	64.4576	76.8348	55.4829	94.8412	81.9265	109.24	159.421	74.2286	106.736	82.1815	85.411	107.94	84.4188	63.4573
hsa-miR-548d-3p	5.8142	0	0	15.6144	34.0337	1.23621	0	4.76168	6.08807	5.77978	0	0	4.94523	15.2359	16.4681	5.74585	11.5045	0	7.48015	6.81377	0	2.30752	5.58014	0
hsa-mir-548f-4-p5	1.05713	0	0	0	3.28601	3.72236	2.50025	1.08941	0.368974	1.1154	0	5.26032	1.53067	5.07862	2.9373	4.92501	8.7155	2.42285	1.41687	0.532921	1.67561	3.93133	0.667709	0
hsa-miR-548f-3p_L+1	3.76213	0	0	0	0	0	0	0	0.774846	0	0	0	0	0	0	0	0	0	0	0	0	0	0	0
hsa-miR-548ax_R-1	19.8367	0	0	6.07228	11.7358	38.5697	0	19.9991	23.2454	28.5947	24.931	16.4547	59.3428	13.0593	8.66743	15.5959	49.1554	0	19.6354	0	14.1179	13.8451	16.3112	6.93417
hsa-mir-548ax-p3	152.537	66.0844	0	91.9517	154.912	199.277	55.9146	232.37	230.24	150.883	181.85	165.268	137.054	189.36	223.62	167.45	142.237	135.425	187.939	175.026	131.599	108.453	111.603	134.061
hsa-miR-548ae-3p_R-2	3.0781	0	0	0	2.81658	0	0	0	1.77108	0	0	0	0	0	0	0	3.13758	11.0941	0	0	2.82358	0.769174	0	0
hsa-mir-548y-p5	1.05713	0	0	0	3.28601	3.72236	2.50025	1.08941	0.368974	1.1154	0	5.26032	1.53067	5.07862	2.9373	4.92501	8.7155	2.42285	1.41687	0.532921	1.67561	3.93133	0.667709	0
hsa-mir-548y-p3_1ss11GA	0	5.81298	0	0	0	0	0	0	0	0	0	2.45376	0	0	0	0	0	0	0	0.532921	0	0	0	0
hsa-mir-548h-4-p5	1.05713	0	0	0	3.28601	3.72236	2.50025	1.08941	0.368974	1.1154	0	5.26032	1.53067	5.07862	2.9373	4.92501	8.7155	2.42285	1.41687	0.532921	1.67561	3.93133	0.667709	0
hsa-miR-548h-3p_R-1_1ss4AG	44.6097	10.614	0	30.3614	96.6245	24.7242	10.3647	21.491	42.1092	8.82177	64.5274	14.2535	27.552	35.6712	22.6437	27.0876	19.2438	17.215	25.526	0.532921	32.5216	18.3503	38.1953	12.1348
hsa-miR-548ap-5p_R+3	776.806	307.17	475.685	449.782	342.684	986.813	439.134	431.612	574.453	629.648	434.093	263.274	596.96	797.913	565.178	933.876	607.122	631.6	766.248	649.859	311.242	685.499	508.59	628.698
hsa-miR-548j-3p	53.3538	265.562	0	38.1686	105.622	77.6339	42.2769	61.9018	63.6481	62.665	29.3306	32.9093	22.6068	56.5903	18.2016	64.0252	103.54	39.7858	37.4008	46.0596	37.8158	76.1482	25.7545	9.24556
hsa-mir-548al-p5	0	0	0	0	0	0	0	0	0	0	0	0	0	0	0	0	0.813447	0	0	0	0	0	0	17.3354
hsa-mir-548al-p3_1ss7GC	21.5239	0	0	35.5662	67.2851	5.9338	13.6377	6.09495	4.61218	0	24.931	0	35.3231	35.3085	27.7358	18.8792	18.198	10.7116	14.0253	17.5864	36.3032	6.92256	18.6005	9.24556
hsa-miR-548w_R-1	10.6024	0	0	7.80722	0	7.41725	28.6392	0	3.32077	4.86718	24.931	3.03112	1.15603	0	15.6014	9.02919	42.3573	0	0	6.69958	8.57158	0	5.15089	0
hsa-mir-548w-p3	0	4.80101	0	0	0	0	0	0	0	0	0	0	0	0	0	0	0	0	0	0	0	0	0	0
hsa-mir-548h-2-p5	1.05713	0	0	0	3.28601	3.72236	2.50025	1.08941	0.368974	1.1154	0	5.26032	1.53067	5.07862	2.9373	4.92501	8.7155	2.42285	1.41687	0.532921	1.67561	3.93133	0.667709	0
hsa-mir-548h-2-p3	0.855029	28.0529	0	0	0	2.9257	2.18203	0	5.11952	0	5.86613	8.11907	0	3.62758	1.40846	0	6.01369	0	0.748015	0.532921	4.36983	3.3514	1.56673	4.62278
hsa-mir-548ac-p5_1ss7TC	22.8293	0	147.848	27.759	5.86788	20.0266	4.31861	1.11106	6.49548	17.0351	0	10.2842	0	40.4274	2.0224	0	33.5837	0	16.3812	18.5634	21.6811	6.79437	8.87099	30.6259
hsa-miR-548ac_L-1	9.57632	108.917	0	0	68.0674	0	0	0	7.74846	0	0	7.79431	38.1489	0	0	17.2375	28.2382	16.8325	0	6.69958	13.6137	6.15339	6.86786	0
hsa-miR-548ai_R-2	0	0	0	0	0	1.48345	0	0	0	1.52099	0	7.36129	0	0	3.46697	0	0	0	0	0	0	0	4.29241	0
hsa-mir-548ai-p3_1ss11TC	0	0	0	0	0	0	0	0	0	0	0	0	0	0	0	0	0	0	0	0.532921	0	0	0	0
hsa-miR-548ak_1ss9CT	10.0161	0	0	2.60241	2.34715	1.55409	28.6392	0.68024	0.790659	0.86914	0	3.03112	1.15603	1.24374	6.12911	0.586311	12.0274	0	0	0	1.65669	1.31858	1.2264	5.77848
hsa-mir-548ak-p3_1ss12TG	1.91526	0	0	0	2.34715	0	0	1.33327	0	0	0	0	0	0	0	0	23.1658	0.765112	0	0	2.01684	0	0	0
hsa-miR-548ag_1ss4GA	1.36805	2.03964	0	3.03614	3.12954	6.59312	0	7.93613	8.67089	11.8638	0	0	0	2.78115	4.33372	0.820836	4.70637	1.65774	4.05175	6.97873	2.18491	6.79437	3.72009	2.74478
hsa-miR-548f-3p_L+1R+2	11.9704	32.7363	0	0	0	12.8566	18.5473	6.34891	18.2919	6.38818	49.8621	8.94902	7.77108	10.8828	18.7794	5.74585	20.9172	7.65112	3.08556	10.1636	11.1767	4.74324	15.7675	9.24556
hsa-miR-548i_1ss21CT	0	0	0	0	0	1.01644	0	0	0	0	0	0	0	1.63241	0	0	0	0	1.87004	0	0	0	0	0
hsa-miR-548aw_R+1	5.47219	0	0	0	0	0	0	0	0	0	0	0	0	13.7848	0	0	27.1924	0	0	0	0	0	0	0
hsa-mir-548aw-p3_1ss22TC	10.1235	0	0	0	14.0829	5.43932	16.3653	6.09495	12.7296	4.25879	0	29.4452	16.9551	17.4124	20.8018	9.02919	24.2117	16.0673	6.54513	14.2366	8.06737	18.4602	0	0
hsa-miR-548am-5p	35.5852	22.2321	131.778	40.1927	63.1775	22.3836	5.79603	17.6636	20.7153	17.1161	21.1092	22.2282	20.2519	22.7069	25.2697	19.3287	34.6121	7.90616	10.519	18.1447	15.7261	17.4712	25.2639	19.997
hsa-miR-548o-3p	88.923	25.6995	0	69.8312	237.062	94.1991	128.876	65.3937	147.221	76.9623	105.59	97.8619	22.6068	110.641	111.81	35.7063	96.742	70.3903	89.7618	72.6485	66.8499	69.6102	114.607	99.3898
hsa-miR-548g-3p_L+1R-2_1ss9TC	0	0	0	0	21.1244	0	0	0	0	0	0	0	0	0	0	0	0	0	0	0	0	0	0	0
hsa-miR-548l_R-1	72.8796	0	0	60.7228	171.342	94.2266	36.8218	69.5205	42.6165	94.9101	8.79919	82.9594	25.4326	75.4538	84.9408	35.2959	56.4764	42.8463	113.467	62.8085	33.9196	39.2279	106.452	36.9823
hsa-mir-548l-p3	0	0	0	0	0	0	0	0	5.53461	0	0	0	0	0	0	0	0	0	0	0	0	0	6.00938	5.77848
hsa-miR-548b-5p_L+1R-1_1ss22CT	0	0	0	8.67469	7.54442	5.19208	0	0	6.51854	0	15.0843	0	0	2.4587	3.17806	0	8.88151	0	5.20939	1.39575	1.59667	5.38422	19.6225	0
hsa-miR-548b-3p_R-2	12.9964	0	0	0	16.4301	3.46139	0	0	11.0692	9.12597	0	20.7848	31.0843	20.3145	0	0	0	0	0	5.02468	15.1263	5.38422	16.3112	0
hsa-mir-548h-3-p5	1.05713	0	0	0	3.28601	3.72236	2.50025	1.08941	0.368974	1.1154	0	5.26032	1.53067	5.07862	2.9373	4.92501	8.7155	2.42285	1.41687	0.532921	1.67561	3.93133	0.667709	0
hsa-miR-548aq-3p	6.32721	29.5827	0	0	39.5886	7.6645	19.9111	4.44423	35.154	25.5527	85.5477	21.6869	0	8.1016	12.8206	20.2473	32.073	9.18134	5.42311	4.18724	17.2776	36.2977	30.469	7.12679
hsa-miR-548h-5p_R-2_1ss13GA	0	0	0	0	3.28601	3.33776	0	0	0.368974	0	0	0	0	2.90207	1.30011	4.92501	7.78585	0	0	0	0.392164	3.07669	0	0
hsa-mir-548h-1-p3_1ss9GA	0	0	0	0	0	1.48345	0	0	1.88177	0	0	0	0	0	0	0	0	0	0	0	0	0	0	0
hsa-mir-548bc-p5_1ss2GA	1.22933	0	0	0	0	0.404578	0	0	0	0.276545	2.5331	0	0	0	0	0	0	0	0	0	0.581782	0	0	0.735443
hsa-miR-548bc_L+1	3.42012	0.917839	0	25.1566	161.954	116.204	149.469	54.2831	105.849	34.6787	77.7262	146.649	142.705	65.2965	31.2028	32.0126	117.834	103.29	92.3799	32.3559	72.6063	80.5068	47.8175	90.9147
hsa-miR-548ag_R+1_1ss4GA	30.268	2.03964	0	9.97589	18.386	59.2968	4.43226	43.7281	47.1365	33.9182	24.5644	16.3103	8.83077	32.225	22.2464	33.449	39.6555	17.7889	21.0379	42.9889	29.4543	44.4839	16.8835	39.6307
hsa-mir-548ag-2-p3	30.781	0	0	48.5782	0	71.2056	0	30.4747	49.2581	65.707	19.0649	0	0	20.3145	66.7392	32.8334	7.32102	35.1951	34.5957	31.823	54.959	26.1519	39.4902	8.08987
hsa-miR-548o-3p	88.923	25.6995	0	69.8312	237.062	94.1991	128.876	65.3937	147.221	76.9623	105.59	97.8619	22.6068	110.641	111.81	35.7063	96.742	70.3903	89.7618	72.6485	66.8499	69.6102	114.607	99.3898
hsa-mir-548a-2-p5_1ss11GC	0	0	0	0	0	0	0	0	0	0	0	0	0	0	0	0	1.04586	0	0	0	0	0	0	0
hsa-miR-548a-3p	88.239	21.6281	0	73.1565	89.9742	159.224	35.458	125.708	153.678	80.7141	114.878	75.345	49.4523	121.161	66.4503	166.903	175.704	61.9741	149.291	103.843	128.742	82.3016	96.4362	137.143
hsa-miR-548ae-5p	24.6396	11.626	0	22.4096	136.168	30.4445	23.0218	16.1557	35.1516	20.0337	7.99609	24.0789	34.9955	39.9178	47.0298	17.5502	100.557	25.3762	36.765	16.5815	23.8313	18.5603	43.5796	5.4414
hsa-miR-548ae-3p_R-2	3.0781	0	0	0	2.81658	0	0	0	1.77108	0	0	0	0	0	0	0	3.13758	11.0941	0	0	2.82358	0.769174	0	0
hsa-mir-548bb-p5_1ss14AG	0	0	0	0	0	1.48345	0	0	0	0	0	0	1.15603	0	0	0	0	0	0	0	0	0	0	3.46709
hsa-miR-548bb-3p_1ss10TC	0	0	0	0	0	0	0	0	0	0	0	0	0	0	0	0	0	0	0	0	0	0	0	0
hsa-miR-548f-3p_L+1R+2	11.9704	32.7363	0	0	0	12.8566	18.5473	6.34891	18.2919	6.38818	49.8621	8.94902	7.77108	10.8828	18.7794	5.74585	20.9172	7.65112	3.08556	10.1636	11.1767	4.74324	15.7675	9.24556
hsa-mir-548s-p5_1ss5AG	0	0	0	0	0	0	0	0	0	0	0	0	0	0	0	0	0.813447	0	0	0	0	0	0	0
hsa-miR-548s_R-1	0	0	0	20.8192	0	0	0	29.5224	4.42769	0	0	0	0	13.7848	0	0	9.41274	23.7185	0	6.69958	14.6221	3.84587	8.58482	0
hsa-mir-548aa-2-p5_1ss9AT	0	0	0	0	0	1.48345	0	0	0	0	0	0	1.15603	0	0	0	0	0	0	0	0	0	0	3.46709
hsa-miR-548aa_L-1R-2	19.0956	28.0529	0	19.9518	22.6891	20.3562	2.18203	18.4118	29.0106	3.85319	39.5964	28.4709	0	29.1416	24.3771	14.775	27.4538	29.3293	20.0717	2.23319	22.0172	8.47922	17.8779	26.1958
hsa-miR-549a-5p	0	0	0	0	0	0	0	0	0	0	0	0	0	0	0	0	0	0	0	0	0	0	0	0
hsa-miR-549a-3p_L+1	0	0	0	0	14.0829	0	0	0	0	0	0	0	0	7.98069	0	0	0	0	0	0	7.56316	0	0	0
hsa-miR-550b-2-5p_L-3R+2	11.6968	0	0	0	23.0021	1.23621	0	0	1.439	0	0	0	0	5.44138	0	0	0	0	0	9.21192	2.01684	1.92293	8.58482	0
hsa-mir-550b-2-p3	0	0	0	13.012	0	0	0	0	0	1.52099	0	0	0	0	0	0	8.88981	0	0	2.09362	5.79842	3.07669	0	4.04493
hsa-miR-550b-2-5p_L-3R+2	11.6968	0	0	0	23.0021	1.23621	0	0	1.439	0	0	0	0	5.44138	0	0	0	0	0	9.21192	2.01684	1.92293	8.58482	0
hsa-mir-550b-1-p3	0	0	0	13.012	0	0	0	0	0	1.52099	0	0	0	0	0	0	8.88981	0	0	2.09362	5.79842	3.07669	0	4.04493
hsa-miR-550a-3-5p	73.6009	131.761	0	117.397	443.925	36.2621	41.8223	33.9666	81.6909	53.7418	20.0426	110.275	141.763	92.6243	51.4268	43.5043	127.944	81.1019	59.5295	56.6672	149.751	40.5098	69.2509	79.3578
hsa-miR-550a-3p	9.34832	0	0	0	0	5.27449	5.45508	2.22212	0	1.014	0	0	4.70974	4.3531	0	0	11.1558	5.61082	0	2.51234	2.01684	3.33309	8.87099	6.93417
hsa-miR-550a-3-5p_R+1	114.3	98.1068	224.986	123.036	503.777	87.6884	158.425	78.2503	81.6909	45.2242	33.2414	60.9111	266.101	161.548	97.3641	105.888	174.484	125.096	70.2823	114.451	145.465	80.1223	175.273	126.163
hsa-miR-550a-3p	9.34832	0	0	0	0	5.27449	5.45508	2.22212	0	1.014	0	0	4.70974	4.3531	0	0	11.1558	5.61082	0	2.51234	2.01684	3.33309	8.87099	6.93417
hsa-miR-550a-3-5p_R+1	114.3	98.1068	224.986	123.036	503.777	87.6884	158.425	78.2503	81.6909	45.2242	33.2414	60.9111	266.101	161.548	97.3641	105.888	174.484	125.096	70.2823	114.451	145.465	80.1223	175.273	126.163
hsa-miR-550a-3p	9.34832	0	0	0	0	5.27449	5.45508	2.22212	0	1.014	0	0	4.70974	4.3531	0	0	11.1558	5.61082	0	2.51234	2.01684	3.33309	8.87099	6.93417
hsa-miR-551a	0	0	0	13.012	16.4301	7.91174	46.3682	29.5224	9.9623	7.30078	0	0	63.5815	10.8828	44.2039	0	10.4586	0	5.61011	0	14.6221	16.1526	10.3018	0
hsa-miR-551b-5p_1ss22CT	0	36.7136	0	0	11.7358	2.47242	0	0	5.53461	9.12597	0	0	0	0	0	0	0	0	0	0	0	7.69174	0	0
hsa-miR-551b-3p_R+1	44.4615	0	0	11.2771	0	12.3621	0	24.7607	15.4969	20.0771	0	0	0	0	13.8679	14.775	0	0	0	8.37447	11.5968	0	10.3018	0
hsa-miR-552-5p_L+1	0	0	0	0	0	72.1946	0	10.4757	9.40884	4.86718	0	6.92828	36.736	4.3531	0	45.9668	0	16.0673	0	5.02468	12.1011	6.15339	0	0
hsa-miR-552-3p_R-1	4.78816	0	0	0	0	14.8345	0	0	0	0	0	15.5886	0	0	0	9.85003	15.6879	22.1882	0	9.21192	0	0	0	0
hsa-miR-556-5p_R-1	194.947	203.148	0	91.0842	65.7203	171.586	68.1885	280.939	189.837	92.4765	134.921	135.967	45.2135	136.397	53.7381	91.9336	272.969	117.062	179.524	94.6315	182.02	116.145	125.338	164.109
hsa-miR-556-3p_R-1	60.194	0	0	75.4698	18.7772	84.5567	31.3667	65.7112	71.3965	44.4131	175.984	53.6941	0	42.08	60.672	41.0418	112.953	56.6183	68.2564	20.9362	19.6642	25.3827	54.9429	11.557
hsa-mir-558-p5	0	0	0	0	0	0	0	9.52336	4.42769	0	0	0	0	18.1379	0	0	24.0548	86.4576	0	0	8.06737	0	0	0
hsa-miR-559	0	0	0	0	0	0	0	0	0	0	0	0	0	0	0	0	0	0	0	0	0	0	0	0
hsa-miR-561-5p	34.8852	0	0	0	0	42.0311	0	4.76168	30.4404	3.65039	60.1278	4.33017	0	14.5103	0	0	9.41274	16.0673	10.2852	0	31.2611	0	45.4996	0
hsa-mir-563-p5	0	0	0	0	0	0	0	0	0	0	0	0	0	0	0	0	0	0	0	0	9.58	0	0	0
hsa-mir-564-p3_1ss14GT	0	0	0	0	0	0	0	0	0	0	0	0	0	0	0	11.4917	0	0	0	0	0	0	0	0
hsa-miR-574-5p	1734.68	937.42	719.956	714.794	1342.57	1179.84	816.899	1068.52	1088.1	798.827	890.185	1391.72	1294.24	877.15	1399.79	878.294	763.478	1218.82	1155.68	776.313	1005.4	656.105	1579.61	768.538
hsa-miR-574-3p	3744.34	1942.15	0	1707.18	514.026	2830.92	2979.84	2671.3	1916.64	2956.21	1594.12	2193.67	1695.51	2317.3	1513.33	1841.13	1437.01	2160.68	2302.02	1224.35	1917.01	2166.76	1546.99	1615.66
hsa-miR-576-5p	238.724	47.7276	437.116	78.9396	619.648	168.124	294.575	109.519	156.63	136.89	145.187	125.575	170.964	135.672	99.6755	121.484	174.659	191.278	158.018	41.8724	141.683	127.683	121.905	97.0784
hsa-miR-576-3p_R+1	389.209	233.743	6479.6	144	884.877	478.166	300.03	252.369	559.549	497.061	428.227	143.762	508.652	333.012	241.821	336.543	338.859	183.627	293.596	566.952	377.654	334.591	349.402	402.182
hsa-miR-577_L+1	0	0	0	7.80722	0	7.41725	47.732	0	14.39	4.25879	0	34.6414	14.1292	0	12.1344	0	0	16.0673	0	5.86213	21.1768	3.84587	19.7451	10.4013
mml-miR-577-3p_L-1R+1	0	0	0	0	0	0	0	0	0	0	0	0	0	0	0	0	0	0	0	0	0	0	0	0
hsa-miR-579-5p_R-1	20.382	0	874.232	11.2771	0	30.5681	0	19.0467	29.8869	3.92693	2.5331	25.115	0	16.376	30.336	25.4459	5.2293	28.3091	19.6354	21.7736	3.10283	33.8436	11.1603	34.2506
hsa-miR-579-3p	4.10414	0	0	36.4337	89.1918	21.7573	0	31.4271	44.8304	54.7558	0	0	0	11.6083	64.139	17.2375	28.2382	33.6649	32.7257	21.7736	15.6305	21.5369	6.00938	47.3835
hsa-miR-580-3p	9.57632	0	0	0	0	7.91174	8.18263	33.3318	30.4404	4.86718	10.2657	0	28.2585	32.6483	17.3349	9.02919	38.6968	23.7185	14.9603	14.2366	41.3453	4.61504	6.86786	34.6709
hsa-miR-581_L-1R+2	0	0	0	0	0	2.47242	0	0	8.30192	10.9512	23.4645	0	0	14.5103	6.0672	13.9542	0	13.772	0	0	2.52105	8.46091	9.44331	0
hsa-miR-582-5p	19.8367	110.141	0	59.8553	37.5544	8.90071	53.1871	43.8074	6.08807	10.3428	93.858	123.843	0	60.9434	52.0046	18.0584	71.1185	87.2228	25.2455	11.7243	10.0842	16.9218	19.7451	0
hsa-miR-582-3p_R+1	12.3124	0	0	10.4096	0	3.46139	20.4566	43.8074	7.195	0	0	15.5886	0	31.1972	26.0023	24.6251	8.36688	45.9067	17.7654	4.18724	8.06737	5.38422	24.896	12.7127
hsa-miR-584-5p_R-1	36385.9	22684.1	668.53	32816.3	26382	44596.5	23774.6	48386.3	46301.5	64517	40818	31165.1	23566.1	35551.1	21345.3	40285.8	25012.8	26296.1	40016	60457	37596	48070.3	38123.5	56890.3
hsa-miR-584-3p	0	0	0	0	0	17.8014	0	4.76168	6.64154	0	33.7302	0	0	0	0	8.20836	0	8.41623	0	0	3.52947	3.84587	13.7357	23.1139
hsa-miR-586	0	0	0	0	0	0	0	0	0	0	0	0	0	0	0	0	15.6879	0	0	7.53702	0	0	0	0
hsa-miR-588_L-1R+1	0	0	0	0	0	0	0	0	0	0	0	0	0	0	0	0	0	0	0	0	0	0	0	0
hsa-miR-589-5p_R-1	2294.21	2297.05	6852.44	2203.37	5811.55	1617.95	1652.89	2505.6	2282.47	1840.4	1573.59	1474.86	3214.4	2458.78	1402.39	1348.63	1995.5	1250.19	1459.56	3204.07	2578.53	1963.7	2067.23	2905.42
hsa-miR-589-3p_1ss24AT	21.8887	0	0	52.0481	129.093	30.1635	20.4566	7.61869	40.4027	25.5527	0	19.9188	60.7557	33.3738	61.5388	22.1626	9.41274	10.7116	31.7906	14.2366	31.7653	26.1519	18.8866	25.4253
hsa-miR-590-5p	0	0	0	0	18.7772	19.7793	0	19.0467	2.76731	4.86718	0	13.8566	0	8.7062	0	8.20836	6.27516	10.7116	0	5.86213	9.58	0	18.0281	0
hsa-miR-590-3p_R+1	63.6142	34.266	0	83.277	51.6374	249.714	94.1002	139.041	129.51	69.3574	324.104	105.656	33.9102	123.338	93.6083	132.155	265.648	153.022	187.939	29.3106	127.061	43.0737	122.763	95.9227
hsa-miR-592	4.10414	0	0	0	0	0	0	0	0	0	0	0	0	0	0	0	0	0	0	0	3.52947	0	0	0
hsa-miR-597-5p	4.78816	0	0	0	0	4.94484	0	0	0	0	0	0	0	0	10.4009	0	0	0	0	0	0	0	0	0
hsa-mir-597-p3	49.9337	0	488.541	26.8915	96.2333	7.91174	0	24.7607	19.3711	38.9375	35.1968	35.5074	53.6911	47.1586	13.0011	6.56668	69.0267	4.59067	19.6354	33.4979	6.05053	13.8451	26.613	21.9582
hsa-miR-598-5p	0	0	167.133	0	0	0	0	0	6.64154	3.04199	0	0	0	8.7062	0	9.85003	8.36688	18.3627	0	0	2.52105	6.92256	14.5942	18.4911
hsa-miR-598-3p	806.463	837.07	0	477.975	873.141	1754.92	418.678	747.584	994.017	1253.91	1321.35	1117.18	528.433	1151.4	445.506	614.806	1068.87	724.561	808.791	391.088	861.696	1009.92	972.661	789.34
hsa-mir-599-p5_1ss22CA	0	0	0	0	0	0	0	0	0	0	14.6653	0	0	0	0	22.1626	0	0	7.48015	0	0	0	18.8866	0
hsa-mir-600-p5	22.5728	0	0	0	0	0	46.3682	0	3.87423	0	0	13.8566	0	0	5.20046	0	0	0	0	0	0	0	0	0
hsa-miR-600_L-2R-1	0	0	0	0	0	0	0	0	0	0	0	0	0	0	0	0	0	23.7185	0	5.86213	0	0	0	0
hsa-miR-602_R-1_1ss22CA	0	0	0	0	0	0	0	0	2.76731	0	0	0	0	0	0	0	0	0	0	0	0	0	0	0
ppy-mir-603-p5	0	0	0	0	0	0	0	0	0	0	0	0	0	0.544138	0	0	0	0	0.727237	0	0	0	0.667709	0
hsa-miR-603_L+1R-1	0	0	0	0	0	0	0	0	0	0	0	9.74289	0	0	0	0	0	0	0	0	0	0	0	0
hsa-miR-605-5p_L+1R-3	12.3124	0	0	0	14.0829	2.47242	0	9.52336	3.87423	3.04199	0	0	0	4.3531	0	0	0	0	0	12.5617	10.5884	13.8451	0	0
hsa-miR-605-3p	96.4473	0	0	38.1686	44.5959	48.4594	28.6392	71.4252	135.045	57.7978	24.931	87.4695	14.1292	37.0014	90.1413	36.9376	37.651	16.8325	108.462	87.9319	60.5053	73.0715	34.3393	191.845
hsa-mir-607-p5	0	0	308.552	0	16.4301	2.9669	0	0	3.32077	0	0	0	0	0	6.0672	0	0	13.772	0	7.53702	0	0	0	0
hsa-mir-607-p3_1ss22AT	0	0	0	0	0	0	0	0	0	0	0	0	0	0	0	11.4917	0	0	0	0	0	0	0	0
hsa-miR-609_R+2	0	0	0	0	0	0	0	0	0	0	0	0	0	0	0	0	0	0	0	0	0	0	0	0
hsa-miR-610_R+2	16.4166	0	0	47.7108	107.969	13.8455	0	12.3804	7.74846	29.2031	17.5984	0	0	26.1186	23.4021	0	14.642	0	6.54513	10.8868	35.799	13.076	0	6.93417
ppy-mir-615-p5_1ss12AC	0	0	0	0	0	0	0	0	0	0	0	0	38.1489	0	0	0	0	0	0	0	9.07579	0	0	0
hsa-miR-615-3p_R-1	0	0	0	20.8192	0	14.34	49.0958	26.6654	0	0	0	12.1245	0	0	0	7.38752	6.27516	0	7.48015	4.18724	0	0	7.72634	0
hsa-miR-616-5p	34.8852	0	0	26.0241	0	47.9649	58.6422	26.6654	20.4781	47.455	33.7302	4.33017	70.6462	41.3545	23.4021	29.5501	14.642	93.3436	41.1408	25.1234	59.4969	37.6895	42.9241	8.08987
hsa-miR-616-3p_L+1	40.3574	0	0	18.2168	0	17.3069	0	36.1888	29.8869	13.3848	29.3306	61.4885	21.1938	52.9627	20.8018	22.9834	12.5503	13.0069	26.1805	0	0	27.6903	29.1884	21.9582
hsa-miR-618	14.3645	107.693	0	0	14.0829	29.1745	76.3712	75.2345	3.87423	0	43.996	63.2205	32.4972	11.6083	13.8679	0	36.6051	68.8601	8.41517	4.18724	0	5.38422	36.9147	12.7127
ptr-mir-618-p3	0	52.6228	0	0	0	4.45035	0	0	4.42769	0	38.1298	0	0	0	9.53417	0	0	0	0	0	0	0	0	0
hsa-miR-619-5p_L+1R-1_1ss17AG	48.5656	40.3849	0	102.361	68.0674	16.318	53.1871	67.6158	18.2642	10.3428	29.3306	28.5791	67.8203	22.491	38.1367	61.5627	30.3299	5.35578	5.61011	16.7489	22.6895	21.5369	16.3112	20.8025
hsa-miR-624-5p_R-1	40.3574	0	0	69.3975	535.151	55.3822	70.9161	62.8542	99.623	38.9375	85.0588	70.1488	120.098	117.534	94.475	56.6377	166.292	91.0483	102.852	45.2221	96.3042	48.4579	117.612	60.0962
hsa-miR-624-3p_L+2R-2	0	28.1471	0	0	14.0829	13.3511	0	15.2374	2.76731	7.30078	48.3955	0	0	0	13.0011	19.7001	17.7796	17.5976	0	0	0	0	17.1696	0
hsa-miR-625-5p_R-1	371.425	271.68	0	458.023	908.348	359.49	458.227	459.978	346.467	211.114	467.824	482.381	546.801	482.469	533.047	443.251	1073.05	517.216	325.387	242.022	483.538	303.054	708.248	761.603
hsa-miR-625-3p	1902.95	914.168	1002.8	2216.38	2288.47	4884.51	2205.22	1983.72	2904.01	2492.61	4245.61	2176.34	902.858	2204.12	1869.56	3692.12	6148.61	1392.5	2436.66	1281.29	2389.45	2325.98	3947.3	4859.7
hsa-miR-627-5p	60.8781	0	0	6.93975	16.4301	17.3069	73.6436	12.3804	4.42769	24.3359	29.3306	0	36.736	34.8248	0	35.2959	18.8255	37.4905	13.0903	46.0596	20.1684	34.6128	52.3674	0
hsa-miR-627-3p	214.099	66.0844	0	90.2167	333.296	195.816	84.5538	179.039	176.554	95.5185	271.308	151.556	121.511	134.946	113.543	184.688	272.969	173.68	182.329	92.9566	122.523	96.9159	145.084	69.3417
hsa-miR-628-5p	73.1905	23.2519	0	132.723	0	84.5567	57.2784	70.4728	90.2142	83.9589	85.0588	86.6035	72.0591	83.4344	51.1378	54.1751	103.54	48.9672	155.213	38.5226	72.1021	93.07	109.886	34.6709
hsa-miR-628-3p	1248.34	773.433	0	1826.02	1828.43	1099.73	838.719	1747.54	1298.97	2583.87	1193.76	1232.37	974.917	1543.9	1295.78	1076.94	1237.25	1007.65	1492.29	1310.6	1243.89	2158.3	1326.36	1363.72
hsa-miR-629-5p_R+1	5404.47	2992.16	1941.31	3396.14	29036.6	3934.11	3704	3264.61	6202.64	6019.49	2342.05	2090.61	5274.44	4104.97	2653.97	2006.94	3547.56	2792.66	3952.33	7480.08	6020.78	3740.49	3620.22	3804.55
hsa-miR-629-3p	0	41.6087	0	0	0	3.46139	0	0	0	0	8.79919	0	0	18.1379	0	0	0	0	0	17.5864	7.05895	0	0	6.93417
hsa-miR-635_L+1R-1	0	0	0	0	0	0	0	0	0	3.65039	0	0	0	0	0	0	0	0	0	0	0	0	0	0
hsa-mir-636-p5_1ss3AG	4.78816	0	359.978	0	0	0	0	18.0944	0	0	0	0	0	0	0	0	0	0	0	0	0	0	0	0
hsa-miR-636	33.5171	0	0	36.4337	44.5959	0	0	4.76168	9.9623	12.7764	0	19.9188	26.8455	8.7062	17.3349	14.775	41.8344	42.0812	14.9603	22.6111	27.2274	9.23008	4.29241	18.4911
hsa-miR-641_R+1	43.0935	47.7276	0	92.8191	0	165.158	68.1885	55.2355	159.95	54.7558	136.387	103.058	12.7163	63.8455	94.475	207.671	92.0357	97.1692	164.563	42.7098	75.1274	105.377	77.2634	131.749
hsa-mir-641-p3	146.381	28.1471	0	161.349	103.275	184.442	154.106	182.848	270.089	143.582	195.049	58.8903	59.3428	140.025	71.0729	32.0126	189.301	42.0812	97.242	120.592	156.305	110.761	111.603	128.282
hsa-miR-642a-5p_R-2	0	0	0	13.8795	0	0	0	0	0	0	0	0	0	0	0	7.38752	0	0	0	0	0	0	0	0
hsa-miR-642a-3p_R-1	76.6106	130.945	0	56.3855	0	6.42829	107.738	18.0944	22.1385	8.51757	70.3935	54.5602	151.183	23.9421	11.2677	33.6543	36.6051	19.1278	29.9206	15.9115	35.799	24.6136	24.896	6.93417
hsa-miR-642b-3p_R-3	0	0	0	0	0	0	0	0	0	0	0	0	0	0	0	0	0	0	0	0	0	0	0	0
hsa-mir-643-p5	3.42012	0	0	0	0	0	0	0	0	0	0	0	9.89046	0	8.66743	0	0	0	0	0	0	0	0	0
hsa-miR-643	30.781	0	0	0	14.0829	8.90071	34.0943	7.61869	21.585	5.47558	27.8641	18.1867	0	4.3531	0	29.5501	20.9172	16.0673	6.54513	14.2366	42.3537	0	7.72634	13.8683
hsa-mir-650-p3_1ss19CG	0	0	0	0	0	0	0	0	0	0	0	0	0	0	0	0	0	0	0	0	0	0	5.15089	0
hsa-miR-651-5p_R-1	151.853	124.826	0	193.445	1159.49	257.132	219.567	262.845	256.253	320.017	284.507	303.112	100.318	282.226	125.678	118.2	249.96	163.734	227.21	190.938	184.037	172.295	200.026	172.199
hsa-miR-652-5p_L+1R-2	17.7846	0	0	27.759	14.0829	160.707	60.0059	44.7598	57.0065	43.1963	70.3935	15.5886	80.5366	19.589	34.6697	99.3211	56.4764	81.867	70.1264	23.4485	41.8495	64.6106	70.3956	71.6531
hsa-miR-652-3p_R+1	15546.5	6664.74	15491.9	16542.6	22549.1	9818.47	8053.07	13590.8	18844.3	16877.6	9792.03	9268.3	12949.4	13938.6	13315.8	11976.8	9461.89	8780.42	9401.62	14201.4	13695.9	20107.7	9999.6	13343.7
hsa-mir-653-p5	0	0	0	0	0	3.46139	0	0	0	3.04199	0	0	21.1938	0	0	0	0	0	0	10.8868	0	0	0	0
hsa-miR-653-3p	0	0	0	0	0	0	0	0	0	0	0	0	0	0	0	0	0	0	0	0	0	0	0	0
hsa-miR-654-5p	814.672	1087.95	295.696	247.229	438.918	420.806	396.857	340.936	202.567	635.167	184.783	216.509	117.273	160.339	175.082	146.109	620.195	239.48	417.018	149.903	259.668	306.131	297.035	656.435
hsa-miR-654-3p_R-2	9728.86	7383.1	0	1805.2	4689.61	4032.02	4912.3	4012.19	1444.53	6127.18	3716.19	3440.76	2777.81	2167.84	1126.77	1434.82	6515.71	2457.54	4929.42	1082.82	2001.72	3214.38	2211.45	4196.33
hsa-miR-655-5p	0	0	0	0	0	0	0	0	0	0	0	0	0	0	0	0	0	0	0	0	0	0	6.00938	0
hsa-miR-655-3p	361.848	234.967	0	0	112.663	148.84	68.1885	45.7121	101.283	247.618	174.517	76.211	15.5422	85.611	15.6014	45.9668	211.264	32.1347	126.228	17.5864	66.0516	69.9948	66.9616	86.6772
hsa-miR-656-5p	0	0	0	0	0	0	0	0	0	0	0	0	0	0	0	0	12.5503	0	0	0	0	0	0	6.93417
hsa-miR-656-3p	537.642	882.35	0	159.614	328.601	338.721	361.399	265.702	157.736	466.641	400.363	290.122	53.6911	277.873	123.078	63.2043	831.459	99.4645	405.798	51.0843	203.197	212.292	107.31	171.043
hsa-mir-657-p5	0	0	0	0	0	0	0	0	0	0	0	0	0	0	0	0	0	0	0	0	0	4.61504	8.58482	0
hsa-miR-659-5p	36.2532	0	0	0	39.9016	15.8235	0	30.4747	14.9435	13.9932	0	32.0433	0	16.6869	5.20046	45.9668	7.32102	38.2556	19.6354	18.4238	26.219	33.0745	30.0469	8.08987
hsa-miR-660-5p_R+1	3630.11	3952.83	1529.91	3737.05	17678.8	2787.9	4335.43	2938.91	4142.66	3876.1	5109.4	4281.67	4611.78	4548.99	4508.8	2846.66	3901.06	3413.16	2976.17	4399.95	5858.93	3425.9	4185.96	2782.91
hsa-miR-660-3p_R-2	17.1006	0	372.834	0	255.84	9.39519	46.3682	25.7131	30.4404	5.47558	0	11.2584	155.422	26.1186	27.7358	0	72.1643	0	0	4.18724	35.799	5.38422	29.1884	23.1139
hsa-miR-663a_L-1R-3	0	0	0	0	0	0	65.461	0	0	0	0	0	0	0	0	0	0	0	0	0	0	0	0	0
hsa-mir-663a-p3	0	0	0	0	0	0	0	0	0	0	0	0	0	0	0	0	6.27516	0	0	0	0	0	0	0
hsa-miR-663b_L-2R-2	0	0	0	21.6867	0	0	0	0	0	0	23.4645	0	0	0	0	0	0	0	0	0	0	0	0	0
hsa-miR-664b-5p_R-1	21.8887	116.26	411.403	69.3975	32.8601	32.6359	28.6392	22.8561	45.9373	35.2871	83.5923	72.7469	0	45.7076	81.4739	50.071	27.1924	16.0673	25.2455	36.0102	44.3705	71.5331	23.179	46.2278
hsa-miR-664b-3p	4.10414	0	0	0	37.5544	12.8566	0	0	6.08807	7.30078	64.5274	61.4885	0	13.0593	13.0011	0	62.7516	19.8929	16.8303	0	0	4.61504	12.8772	0
hsa-miR-664a-5p_R-2	965.841	955.777	5785.36	964.625	828.545	650.246	501.868	1126.61	825.211	1392.01	1154.16	813.206	900.032	803.873	812.138	879.115	594.048	693.956	535.766	1190.01	695.811	1206.83	736.578	943.048
hsa-miR-664a-3p	113.548	64.8606	0	103.229	21.1244	240.814	242.751	97.1383	138.919	188.603	202.381	270.203	131.402	122.612	219.286	191.255	123.411	202.755	206.639	41.8724	77.6484	168.449	91.8576	49.6949
hsa-mir-665-p5	0	0	0	0	0	0	0	0	0	0	0	5.19621	0	0	0	0	0	0	0	0	0	0	0	0
hsa-miR-665_R+2	130.648	189.687	128.564	88.4818	744.047	135.983	225.022	7.61869	146.667	87.0009	42.5294	56.2922	18.368	40.6289	18.2016	18.8792	69.0267	100.23	38.3358	19.2613	14.1179	40.7662	31.7639	77.4316
hsa-miR-668-3p_R+1	0	57.5179	0	0	0	3.46139	0	0	0	5.47558	21.998	8.66035	0	0	4.33372	19.7001	23.0089	16.8325	15.8953	0	4.5379	4.61504	0	19.6468
hsa-miR-671-5p_R+1	25.9929	154.197	5643.94	35.5662	0	123.126	17.729	18.0944	54.2392	103.428	74.7931	64.9526	64.9945	24.6676	84.9408	214.238	21.9631	140.015	127.163	41.0349	23.6979	120.76	66.9616	55.4734
hsa-miR-671-3p	805.779	108.917	359.978	893.493	253.493	1194.18	548.236	1028.52	665.814	821.946	1123.36	696.292	733.307	637.729	660.458	1291.17	1036.45	947.974	931.279	740.303	920.184	1068.38	1098	1177.65
hsa-miR-675-5p_R-1	4.10414	0	0	0	0	3.46139	50.4595	0	0	0	26.3976	13.8566	24.0197	25.3931	0	0	0	29.0743	0	15.9115	30.2526	3.84587	8.58482	0
hsa-miR-675-3p_R+2	16.4166	42.8325	0	0	0	4.94484	148.651	0	9.9623	8.51757	36.6633	51.9621	21.1938	6.52965	6.0672	0	12.5503	23.7185	4.6751	4.18724	24.2021	13.076	12.0188	0
hsa-miR-676-5p	0	0	0	0	0	0	0	4.76168	0	0	0	0	0	0	0	0	0	0	0	0	0	0	0	0
hsa-miR-676-3p_R+1	0	0	0	0	0	0	0	0	0	0	0	14.7226	22.6068	6.52965	7.80069	0	13.5962	0	0	0	0	0	0	0
hsa-miR-708-5p	0	0	0	0	14.0829	2.47242	0	10.4757	0	3.04199	33.7302	23.3829	26.8455	15.2359	0	0	0	9.18134	0	4.18724	4.5379	4.61504	5.15089	20.8025
hsa-miR-708-3p_R+1	0	0	0	0	0	0	0	0	4.42769	4.25879	24.931	19.9188	0	0	0	0	0	16.0673	6.54513	0	0	10.7684	11.1603	0
hsa-miR-744-5p_R-1	18035.6	12977	11699.3	18107.5	7900.52	19477.7	15184.2	25778.8	18954.4	28073.3	21729.6	19122	16594.8	20230.3	19508.7	19426.7	17102.9	14547.1	21951.4	25471	20304.1	29394	22920.6	26007.8
hsa-miR-744-3p_R-1	235.988	0	0	157.879	82.1504	205.705	189.564	207.609	188.177	243.968	300.639	107.388	33.9102	185.732	162.948	201.105	187.209	90.2832	148.668	118.08	207.231	249.212	70.3956	95.9227
hsa-miR-758-5p_L-1R+1	44.4615	34.266	0	0	32.8601	13.8455	0	17.142	9.9623	19.4687	42.5294	0	24.0197	10.1572	0	0	20.9172	13.772	10.2852	24.286	0	16.9218	13.7357	49.6949
hsa-miR-758-3p_R-1	1265.44	838.293	0	339.18	509.332	773.867	1238.3	450.455	392.958	522.005	425.294	968.227	536.911	316.325	357.965	292.217	877.476	668.708	981.77	292.269	413.453	434.583	467.873	1369.5
cpo-miR-760-5p_L-1_2ss12TC13GA	0	0	0	0	0	0	0	0	0	0	0	0	0	0	0	0	0	6.88601	0	0	0	0	0	0
hsa-miR-760_R+2	408.362	396.507	0	324.433	110.316	438.607	185.473	445.693	363.624	591.363	447.292	279.729	315.082	603.63	278.225	339.005	203.943	247.896	309.491	596.262	352.947	537.652	270.422	558.201
hsa-mir-761-p5	0	0	0	0	0	0	0	0	0	0	0	0	0	0	0	0	0	0	0	6.69958	3.52947	0	0	0
hsa-mir-761-p3	0	0	0	0	0	0	0	0	0	0	0	0	0	0	0	0	0	0	0	0	0	0	0	0
hsa-miR-762_R-4_1ss13GT	0	0	0	0	0	0	0	0	0	0	0	0	0	0	0	0	0	0	0	0	0	0	0	16.1797
hsa-miR-765_R+1	8.8923	0	0	0	0	0	0	0	0	0	11.7323	0	0	0	0	21.3417	0	0	0	5.02468	3.02526	0	4.29241	0
hsa-miR-766-5p_R+1	374.161	200.701	0	281.06	110.316	294.712	334.124	332.365	343.699	414.319	303.572	355.074	326.385	396.132	343.23	487.576	279.245	293.803	490.885	353.403	436.646	639.952	314.205	449.566
hsa-miR-766-3p	348.852	51.399	488.541	436.337	77.456	455.419	499.14	352.364	752.707	507.404	696.603	201.786	231.719	264.088	305.96	339.826	141.191	164.499	347.827	309.855	406.898	602.263	358.846	418.362
hsa-miR-767-5p_1ss23GA	0	0	0	0	0	0	0	0	0	0	0	0	0	0	0	0	0	0	0	0	0	0	0	0
hsa-miR-769-5p	2061.65	2600.54	27718.3	2345.63	1349.61	3314.52	4220.87	2573.21	2599.05	1727.24	2402.18	2576.45	2738.25	2487.07	2891.46	3059.25	2283.11	2792.66	3406.27	2809.63	2571.98	2150.61	2728.26	3266
hsa-miR-769-3p_L-1R+1	56.7739	42.8325	1491.34	26.0241	0	86.0402	200.474	44.7598	54.2392	48.6718	60.1278	51.9621	64.9945	49.3351	105.743	101.784	29.2841	40.5509	117.812	53.5966	119.498	82.3016	95.2916	122.504
hsa-miR-770-5p_R+2	0	0	0	0	0	0	0	0	0	4.86718	0	0	0	0	7.80069	0	0	0	0	0	0	0	0	6.93417
hsa-mir-770-p3	0	0	0	0	0	0	0	0	0	0	0	0	0	0	0	0	0	0	0	0	10.0842	0	0	0
hsa-miR-873-5p_L+1R-3	51.9858	108.917	0	208.192	16.4301	14.34	117.284	127.613	6.08807	14.6016	215.58	116.915	226.068	21.04	178.549	82.0836	59.614	49.7323	70.1264	45.2221	0	48.4579	14.5942	46.2278
hsa-miR-873-3p	7.52425	0	0	27.759	0	4.94484	13.6377	0	0	0	21.998	0	0	0	8.66743	0	0	17.5976	5.61011	10.0494	23.1937	0	0	6.93417
hsa-miR-874-5p	6.15621	0	0	0	14.0829	0	0	0	0	0	0	0	0	13.0593	16.4681	0	16.7338	0	0	0	12.1011	0	0	0
hsa-miR-874-3p_R+1	335.855	1455.08	7070.99	718.264	560.97	450.475	2431.6	302.843	478.744	561.551	438.493	782.029	864.709	853.933	950.817	1115.52	361.867	1169.86	772.326	507.493	786.064	1295.29	453.279	932.646
hsa-miR-876-5p_R-1	0	0	0	4.33734	0	0	0	12.3804	0	0	0	0	0	0	0	0	0	0	0	0	0	0	6.00938	0
hsa-miR-876-3p_R-2	0	0	0	0	0	0	0	0	0	3.04199	0	0	0	10.8828	15.6014	13.1334	0	22.9534	0	0	0	0	11.1603	0
hsa-miR-877-5p_R+3	964.473	534.794	2751.26	904.77	1248.69	1090.34	931.456	1319.94	1382.55	1252.69	969.377	915.399	880.251	1543.9	906.613	915.232	691.313	1205.05	1151.01	1545.93	1369.44	1320.67	1069.67	1800.57
hsa-miR-877-3p_R+1	24.6248	0	0	12.1446	0	16.8124	0	39.9981	4.42769	15.8183	0	11.2584	0	9.43172	17.3349	32.8334	12.5503	0	0	52.7592	2.52105	19.9985	0	11.557
hsa-miR-885-5p	8.8923	62.4131	0	46.8433	0	28.1856	111.829	0	0	15.8183	0	6.06224	15.5422	6.52965	52.8713	15.5959	28.2382	31.3696	10.2852	0	25.7147	21.5369	0	6.93417
hsa-miR-885-3p_R-1	6.84023	7.34271	0	0	0	0	25.9116	0	0	0	0	0	0	0	0	9.85003	0	0	0	10.0494	3.52947	0	9.44331	0
hsa-miR-887-5p_L+2R-3	7.52425	0	0	0	0	0	0	0	0	0	0	0	0	0	0	0	0	11.4767	0	0	0	0	0	0
hsa-miR-887-3p_R+2	4.10414	48.9514	0	0	0	2.47242	24.5479	0	0	0	0	9.52638	0	6.52965	0	0	20.9172	19.8929	6.54513	0	0	0	0	5.77848
hsa-miR-888-5p_R+2	0	0	0	0	0	0	0	0	0	0	0	0	0	0	0	0	0	0	0	0	0	0	0	0
hsa-miR-889-5p_R+1	0	0	0	0	0	0	0	0	0	0	0	0	0	0	0	0	0	0	0	0	0	0	0	0
hsa-miR-889-3p	2165.62	1959.28	0	260.241	1429.42	960.287	559.146	971.383	384.656	1581.23	705.402	600.162	634.403	534.706	277.358	320.126	1592.84	619.741	1157.55	296.456	448.243	482.272	303.044	599.806
hsa-miR-891a-5p	0	0	0	0	0	2.9669	0	17.142	0	0	0	0	0	9.43172	0	0	0	23.7185	0	0	0	0	0	0
hsa-mir-933-p5	15.7325	0	0	0	25.8187	0	0	0	0	0	0	0	0	7.25517	6.0672	0	5.2293	0	0	0	0	0	6.00938	15.024
hsa-miR-933_R-3	10.2603	0	0	0	51.6374	9.88967	0	23.8084	13.8365	15.8183	0	0	0	10.8828	0	9.85003	12.5503	10.7116	0	7.53702	17.6474	9.99926	15.4527	41.605
hsa-miR-934_R-2	0	0	0	0	0	0	0	0	0	5.47558	0	0	0	0	0	0	0	0	0	0	0	0	0	0
hsa-miR-935_L-1R-1	0	52.6228	0	0	0	2.9669	0	6.66635	0	0	0	0	0	10.8828	0	0	0	0	4.6751	0	6.55474	0	0	0
hsa-miR-937-5p_R+2	0	0	0	0	0	0	0	0	0	0	0	0	0	0	0	0	0	0	0	5.86213	0	0	6.00938	0
hsa-miR-937-3p_R-1	41.0414	69.7558	0	0	58.6788	11.3731	9.5464	4.76168	0	10.9512	35.1968	12.1245	7.06462	13.0593	0	18.0584	30.3299	0	12.1552	12.5617	2.52105	6.92256	24.0375	13.8683
hsa-miR-938	0	0	0	0	0	0	0	0	0	0	0	0	0	0	0	0	0	0	0	0	0	0	0	0
hsa-miR-939-5p_R-1	32.1491	17.133	4692.57	48.5782	131.441	40.5477	38.1856	27.6177	39.8492	51.7138	42.5294	76.211	70.6462	55.8648	87.5411	44.3251	7.32102	92.5785	76.6716	51.0843	67.06	31.5361	72.1125	78.5873
hsa-mir-939-p3_1ss19GT	0	0	0	0	0	0	0	0	0	0	0	0	0	0	0	0	0	0	0	0	11.0926	0	5.15089	0
hsa-miR-940_R+1	86.1869	192.134	0	156.144	63.3731	186.915	79.0987	156.183	105.711	100.386	43.996	72.7469	57.9299	180.654	118.744	182.225	157.925	114.002	159.888	172.514	178.491	219.214	92.7161	122.504
hsa-mir-941-4-p5_1ss18GA	0	0	0	0	0	0	0	0	1.66038	0	0	0	0	2.53931	0	0	0	0	0	0	0	0	0	0
hsa-miR-941	224.018	228.236	1510.62	378.65	374.371	213.122	393.448	157.135	562.04	267.087	310.171	275.832	267.043	166.143	581.585	333.67	170.998	257.46	240.767	76.2077	583.876	344.974	275.144	332.262
hsa-mir-941-1-p5_1ss18GA	0	0	0	0	0	0	0	0	1.66038	0	0	0	0	2.53931	0	0	0	0	0	0	0	0	0	0
hsa-miR-941	224.018	228.236	1510.62	378.65	374.371	213.122	393.448	157.135	562.04	267.087	310.171	275.832	267.043	166.143	581.585	333.67	170.998	257.46	240.767	76.2077	583.876	344.974	275.144	332.262
hsa-miR-942-5p_R+1	865.973	569.06	372.834	966.36	2335.42	913.806	654.61	603.781	829.085	764.148	841.789	711.014	798.302	908.347	651.791	665.698	1065.73	754.4	911.644	498.281	1033.63	829.938	730.569	763.915
hsa-miR-942-3p	14.3645	63.6369	0	22.5542	119.705	16.8124	0	36.1888	30.4404	17.6435	20.5314	16.4547	35.3231	58.0413	19.0683	0	37.651	66.5647	7.48015	38.5226	44.8747	24.6136	33.4808	6.93417
hsa-mir-943-p5	0	0	0	0	0	0	0	0	0	0	0	0	0	0	0	0	5.2293	0	0	0	0	0	0	0
hsa-miR-943_L+1R+1	0	0	0	10.4096	0	0	0	0	16.0504	3.65039	0	0	0	9.43172	11.2677	0	0	0	6.54513	0	0	0	19.7451	0
hsa-miR-944_L-1R+1	0	50.1752	0	0	0	0	0	0	0	0	0	0	0	0	0	0	0	0	0	0	0	5.38422	0	0
hsa-miR-1178-3p_R+1	10.2603	0	0	0	0	0	0	0	0	0	0	0	0	0	0	0	0	0	0	0	0	0	0	0
hsa-miR-1179_R+1	0	0	0	41.6385	11.7358	4.94484	0	7.61869	0	13.3848	0	10.3924	21.1938	5.80413	0	0	0	0	0	7.53702	6.55474	7.69174	0	0
hsa-mir-1179-p3	0	0	0	0	0	0	0	0	0	0	0	0	0	0	0	0	5.2293	0	0	0	14.1179	0	0	0
hsa-miR-1180-3p_R-2	777.734	1034.1	11069.3	561.252	4708.39	87.5236	1080.11	123.804	667.474	104.036	183.316	544.736	2082.65	1385.01	474.975	404.672	619.149	657.231	229.08	422.911	1236.83	246.905	715.116	379.068
hsa-miR-1185-5p_R+1	6.49822	10.4022	0	20.8192	0	6.18105	0	0	0	1.82519	0	17.7537	0	0	0	0	5.75223	6.50345	14.0253	0	3.78158	5.7688	3.43393	4.62278
hsa-miR-1185-1-3p	279.765	345.719	0	110.169	307.477	508.824	474.592	208.085	98.5161	217.502	274.241	463.761	77.7108	139.299	102.276	280.726	605.03	236.42	604.957	102.169	111.431	156.527	180.281	562.246
hsa-miR-1185-5p_R+1	6.49822	10.4022	0	20.8192	0	6.18105	0	0	0	1.82519	0	17.7537	0	0	0	0	5.75223	6.50345	14.0253	0	3.78158	5.7688	3.43393	4.62278
hsa-miR-1185-2-3p_R-3	4.10414	45.892	0	0	16.4301	44.998	139.105	6.19018	7.74846	13.0806	8.79919	38.5385	46.6265	29.7462	5.20046	0	45.4949	30.6045	20.5704	12.5617	0	5.7688	6.00938	30.6259
hsa-miR-1197	154.589	315.737	0	130.988	192.467	124.115	139.105	140.946	107.925	141.148	90.925	60.6224	69.2332	44.982	31.2028	50.8918	133.87	148.432	193.549	95.469	56.4716	79.2249	69.5371	136.372
hsa-miR-1224-5p_R+2	46.5136	44.0563	1272.78	39.0361	366.156	0	23.1841	0	39.2958	19.4687	0	103.924	57.9299	27.5696	20.8018	0	20.9172	71.1554	0	18.4238	27.2274	13.076	7.72634	20.8025
hsa-miR-1224-3p_R+1	0	0	0	0	0	0	0	0	0	0	0	0	0	0	0	0	0	0	0	0	0	0	0	0
hsa-miR-1225-5p_R-2	0	0	0	0	0	0	0	0	0	4.86718	0	7.79431	38.1489	0	0	0	0	0	0	0	0	0	0	0
hsa-mir-1225-p3	0	0	0	0	0	0	0	0	0	0	0	0	0	0	0	0	0	0	0	0	0	0	0	0
hsa-miR-1226-5p	0	24.4757	0	0	0	0	16.3653	9.52336	0	0	0	0	28.2585	3.62758	11.2677	0	0	0	0	5.02468	0	0	0	16.1797
hsa-miR-1226-3p	15.7325	0	0	32.0963	0	34.1194	72.2799	46.6645	22.1385	47.455	63.0609	0	21.1938	55.1393	19.0683	59.1002	10.4586	32.1347	57.0362	50.2468	28.74	39.997	44.6411	88.9886
hsa-miR-1227-3p	0	0	0	0	0	0	0	4.76168	0	0	0	0	0	0	0	0	0	0	0	0	0	0	0	0
hsa-miR-1228-5p_R-1	15.7325	0	0	0	28.1658	0	0	0	0	6.69238	0	24.249	268.455	47.1586	10.4009	0	21.9631	33.6649	0	51.0843	9.58	31.5361	6.00938	0
hsa-miR-1228-3p_L+2R+1	0	0	0	0	0	0	0	0	0	0	0	0	0	11.6083	5.20046	0	0	0	0	0	0	0	0	0
hsa-mir-1229-p5	8.20828	0	0	0	0	0	0	0	0	3.65039	0	13.8566	0	7.25517	0	0	0	0	0	0	8.57158	3.84587	0	0
hsa-miR-1229-3p	0	0	0	10.4096	0	7.41725	0	0	9.9623	17.6435	61.5943	32.0433	24.0197	0	0	28.7292	9.41274	0	24.3105	23.4485	3.02526	16.1526	31.7639	11.557
hsa-miR-1233-5p	4.78816	0	0	0	0	0	0	0	5.53461	0	0	0	0	0	6.0672	0	0	0	0	0	0	0	15.4527	0
hsa-miR-1233-3p_R-1	0	0	0	0	0	0	0	0	0	0	0	0	0	0	0	0	0	0	4.6751	0	0	0	0	0
hsa-miR-1234-3p_R+1	6.84023	70.9796	0	12.1446	0	18.2959	186.837	16.1897	6.64154	12.7764	20.5314	44.1678	16.9551	26.8441	22.5353	22.9834	6.27516	25.2487	14.9603	4.18724	5.04211	20.7677	20.6036	10.4013
hsa-miR-1236-5p_L+1	0	0	0	0	0	2.47242	0	0	8.30192	0	0	0	0	0	0	0	0	0	0	0	0	0	0	0
hsa-mir-1237-p3_1ss21CT	0	0	0	0	0	0	0	0	0	0	0	0	0	0	0	0	0	0	0	0	0	0	0	0
hsa-miR-1238-3p_L+1R+2	0	0	0	0	0	0	0	0	0	0	0	0	0	0	0	0	0	0	0	0	0	0	5.15089	0
hsa-miR-1246_L-2R+1	47.8816	374.478	0	97.1565	289.873	51.6735	295.256	76.663	10.5158	19.4687	43.2627	85.3044	153.302	75.091	129.145	139.542	28.7611	85.31	27.5831	45.6409	46.8916	21.1523	68.2494	16.1797
hsa-miR-1247-5p	8.8923	0	0	12.1446	0	0	0	0	0	0	0	0	0	0	0	11.4917	0	0	0	0	0	0	0	0
hsa-miR-1247-3p_L-3	0	0	0	0	0	0	0	0	0	0	0	0	0	0	0	0	0	0	0	0	0	0	0	0
hsa-miR-1248_R-4	0	0	0	0	0	0	0	0	0	0	0	0	0	0	0	0	0	0	0	0	0	0	8.58482	0
hsa-miR-1249-5p	3.42012	0	0	0	0	0	0	0	2.76731	0	0	14.7226	0	9.43172	0	0	0	0	9.35019	0	0	3.84587	0	0
hsa-miR-1249-3p_R-1	55.4059	149.302	0	163.084	0	44.009	36.8218	38.0934	18.2642	79.7001	196.515	35.5074	189.332	74.7282	92.7415	148.571	55.4306	106.351	79.4766	32.6604	65.0432	109.992	62.6692	95.9227
hsa-miR-1250-5p	138.173	55.0704	0	71.9999	63.3731	176.036	122.739	123.804	162.718	316.975	30.7972	45.8998	120.098	193.713	165.548	41.0418	128.641	87.2228	74.8015	446.359	139.666	246.905	71.254	190.69
hsa-miR-1252-5p_R-2	0	0	0	0	0	0	0	0	0	0	0	0	0	0	0	0	0	0	0	0	0	0	0	0
hsa-miR-1255a	27.3609	0	0	0	53.9845	50.4373	0	20.9514	17.7108	0	10.2657	27.7131	0	16.6869	7.80069	45.146	39.7427	24.4836	48.621	5.02468	23.1937	0	64.3862	49.6949
hsa-mir-1255a-p3_1ss3AG	0	0	0	46.8433	0	11.3731	0	7.61869	8.30192	12.168	0	0	12.7163	10.1572	0	9.02919	40.7885	25.2487	0	0	18.6558	16.9218	0	8.08987
hsa-miR-1255b-5p	43.4355	0	38.5691	10.4096	157.259	5.68656	0	16.1897	27.6731	4.86718	43.996	45.4668	14.8357	32.2855	8.23406	0	54.9076	12.6243	14.0253	0	28.2358	4.61504	30.4761	13.8683
hsa-miR-1255b-5p	43.4355	0	38.5691	10.4096	157.259	5.68656	0	16.1897	27.6731	4.86718	43.996	45.4668	14.8357	32.2855	8.23406	0	54.9076	12.6243	14.0253	0	28.2358	4.61504	30.4761	13.8683
hsa-miR-1255b-2-3p_L-2R+2	0	0	0	0	0	0	17.729	0	0	0	0	0	0	0	0	0	0	0	0	0	0	0	0	0
hsa-miR-1256_L+2R-2	6.15621	0	0	0	0	21.7573	0	0	8.30192	4.25879	0	0	0	5.80413	37.27	6.56668	19.8713	15.3022	7.48015	8.37447	2.52105	7.69174	16.3112	0
hsa-mir-1256-p3	97.8153	67.3082	0	85.8794	58.6788	43.5146	0	95.2336	70.8431	58.4062	27.8641	12.1245	0	28.2952	93.6083	28.7292	82.6229	0	34.5957	72.0204	52.4379	43.8429	48.9335	52.0063
hsa-mir-1258-p5	0	0	0	0	0	0	0	0	0	0	0	0	0	0	0	0	0	6.12089	0	0	0	0	0	0
hsa-miR-1258_L+3R-2	0	0	0	0	0	0	0	7.61869	0	0	0	0	0	0	0	0	0	0	0	0	0	0	0	0
hsa-miR-1260a_R+3_1ss9TG	96.7893	368.36	0	83.277	16.4301	67.0025	60.0059	140.946	82.189	121.071	148.853	45.8998	35.3231	39.9034	79.7404	86.5982	108.769	37.4905	54.6986	65.3209	90.0016	116.53	60.523	0
hsa-miR-1260b_1ss9AG	1933.39	926.406	2057.02	1093.01	345.031	1549.96	598.695	3016.05	1367.33	2498.69	2665.42	973.423	1121.86	1165.18	1406.72	938.625	1344.98	1192.04	1270.22	1839.03	816.065	2298.68	1356.83	802.053
hsa-miR-1262_L+2R-1	0	0	0	0	0	0	0	0	0	0	0	0	0	0	0	9.85003	0	0	0	0	0	0	0	0
hsa-miR-1264_R-1	0	0	0	0	0	0	0	0	0	0	0	0	0	10.1572	5.20046	0	0	0	0	0	0	0	0	0
hsa-miR-1266-5p_R+1	0	0	0	0	0	3.46139	0	0	5.53461	3.04199	0	0	0	6.52965	0	0	0	0	0	7.53702	0	0	0	0
hsa-miR-1267_R-2	0	0	0	0	0	0	0	0	0	0	0	0	0	0	0	0	0	0	0	0	0	0	0	0
hsa-miR-1268b_R-2	133.727	156.645	5091.12	91.9517	252.319	63.7884	55.9146	110.471	143.07	45.6298	318.971	124.276	958.668	138.936	159.481	84.9565	119.228	95.639	26.1805	142.366	169.919	68.4565	100.013	79.743
hsa-miR-1268a	133.727	156.645	5091.12	91.9517	252.319	63.7884	55.9146	110.471	143.07	45.6298	318.971	124.276	958.668	138.936	159.481	84.9565	119.228	95.639	26.1805	142.366	169.919	68.4565	100.013	79.743
hsa-mir-1268a-p3_1ss7GA	0	0	0	0	11.7358	0	0	0	0	0	0	0	0	9.43172	0	0	0	0	0	0	0	0	0	0
hsa-miR-1269b_R-2	0	0	0	0	0	0	0	0	0	0	0	0	0	0	0	0	0	0	0	0	0	4.61504	0	0
hsa-miR-1270	49.2497	135.84	0	0	166.648	47.9649	100.919	32.3794	21.0315	26.1611	0	47.6319	57.9299	66.7475	61.5388	66.4877	46.0178	45.9067	57.0362	18.4238	50.9253	23.8444	17.1696	34.6709
hsa-miR-1271-5p	839.98	516.438	0	982.842	518.721	734.803	916.454	1034.24	1334.95	1076.26	898.984	833.125	685.268	739.302	890.145	600.031	651.571	355.777	737.73	887.694	893.461	1083.77	708.248	1114.09
hsa-miR-1271-3p_R-2	0	0	0	0	0	0	0	4.76168	0	0	0	0	0	0	6.0672	0	0	0	0	0	0	0	0	0
hsa-miR-1273h-5p_R+2	480.184	252.1	192.845	235.084	173.689	529.098	205.929	408.552	651.424	559.118	307.972	188.796	170.964	346.797	361.432	270.055	143.283	257.843	303.881	605.474	472.95	580.726	376.874	364.044
hsa-miR-1273h-3p	925.483	276.576	938.514	479.71	234.715	1154.62	570.056	639.017	1211.53	705.742	498.621	394.046	271.281	515.842	574.651	568.839	441.353	626.627	870.503	741.141	803.712	653.028	577.759	603.273
hsa-miR-1273c_R-1	88.923	0	0	45.1084	117.358	67.7443	126.831	32.3794	70.8431	34.0703	51.3286	59.7564	73.472	45.7076	34.6697	65.6668	40.7885	21.4231	53.2961	88.7694	85.2116	78.4557	41.2072	47.3835
hsa-mir-1273c-p3_1ss23AT	137.489	29.3709	0	158.747	152.565	136.477	185.473	142.85	136.705	118.029	142.254	124.709	89.0142	129.868	101.409	102.604	97.265	87.9879	161.758	139.854	158.826	180.756	71.254	158.33
hsa-miR-1275_R+2_1ss17CT	3.42012	0	398.547	0	14.0829	7.91174	0	22.8561	17.7108	14.6016	164.252	18.1867	0	14.5103	20.8018	27.0876	29.2841	44.3765	8.41517	42.7098	20.1684	13.8451	55.8014	11.557
hsa-miR-1276_R+2	7.52425	0	0	0	0	4.94484	0	4.76168	0	3.04199	0	0	0	3.62758	0	0	0	0	0	0	8.57158	0	6.86786	0
hsa-mir-1276-p3	0	0	0	0	0	2.9669	0	0	0	0	0	0	0	0	0	0	0	0	0	4.18724	0	3.84587	0	0
hsa-mir-1278-p5	0	0	0	0	0	0	0	0	0	0	0	0	0	0	0	0	0	0	0	0	0	0	5.15089	0
hsa-miR-1278_L+1R-2	30.097	0	0	0	63.3731	9.39519	0	0	6.08807	0	0	0	0	15.2359	8.66743	0	36.6051	0	0	5.86213	7.05895	0	16.3112	0
hsa-miR-1281_R+1_1ss14TC	0	0	0	0	0	0	0	0	0	0	0	51.096	0	11.6083	20.8018	0	0	0	0	0	0	0	0	0
hsa-miR-1283	0	23.2519	0	3.46987	7.04146	0	0	0	0	0	0	0	0	21.7655	0	6.9771	0	0	5.61011	0	8.06737	3.07669	2.57545	0
hsa-miR-1283	0	23.2519	0	3.46987	7.04146	0	0	0	0	0	0	0	0	21.7655	0	6.9771	0	0	5.61011	0	8.06737	3.07669	2.57545	0
hsa-miR-1284	85.5029	149.302	0	83.277	129.093	42.5256	43.6407	73.3299	44.8304	105.253	32.2637	64.0866	163.899	107.376	40.7369	56.6377	56.4764	100.23	74.8015	73.6953	81.1779	116.145	68.6786	54.3177
hsa-mir-1285-1-p5_1ss12AG	81.3988	95.4553	0	45.1084	16.4301	29.1745	60.0059	79.9962	42.6165	52.9306	74.7931	58.8903	172.377	25.3931	52.0046	77.1585	61.7057	79.5716	31.7906	77.8826	46.3874	98.4542	84.1313	63.5633
hsa-miR-1285-3p_R-2	362.532	66.0844	919.229	216.433	2737.95	131.038	150.015	161.421	345.913	116.204	152.519	164.98	541.856	215.841	190.25	103.836	188.255	190.13	95.3719	196.381	300.257	61.1493	266.988	127.127
hsa-mir-1285-2-p5_1ss17TA	0	0	0	0	0	0	0	0	0	0	0	0	0	0	0	0	0	0	0	0	5.04211	0	0	0
hsa-miR-1285-3p_R-2	362.532	66.0844	919.229	216.433	2737.95	131.038	150.015	161.421	345.913	116.204	152.519	164.98	541.856	215.841	190.25	103.836	188.255	190.13	95.3719	196.381	300.257	61.1493	266.988	127.127
hsa-miR-1286_R+1	0	0	0	0	0	2.47242	0	0	0	0	0	0	0	0	5.20046	0	0	0	0	0	0	0	4.29241	0
hsa-miR-1287-5p	484.288	474.829	3998.33	551.71	1056.22	772.878	415.95	770.44	841.815	1001.42	592.479	722.273	625.925	940.995	514.845	696.889	564.764	498.853	374.943	1386.81	784.552	1127.61	916.859	1223.88
hsa-miR-1287-3p	0	0	0	0	0	0	0	0	0	0	0	0	0	0	0	0	11.5045	0	0	0	0	0	5.15089	0
hsa-miR-1288-5p_L+1R-4	0	0	0	0	0	0	0	0	0	0	0	0	0	6.52965	0	0	0	0	0	0	0	0	0	0
hsa-miR-1288-3p	7.52425	0	0	0	28.1658	7.41725	20.4566	10.4757	0	5.47558	0	0	0	10.1572	18.2016	0	9.41274	20.658	6.54513	0	0	0	0	16.1797
hsa-miR-1289_R-1	4.44615	0	0	0	19.9508	5.9338	0	0	1.38365	0	0	0	0	0	5.20046	0	0	0	5.1426	2.93106	0	0	0	0
hsa-miR-1289_R-1	4.44615	0	0	0	19.9508	5.9338	0	0	1.38365	0	0	0	0	0	5.20046	0	0	0	5.1426	2.93106	0	0	0	0
hsa-miR-1290_1ss13TG	105.34	510.319	0	180.433	306.303	51.1791	274.8	185.229	14.39	35.2871	43.2627	139.865	392.086	78.7186	130.878	123.946	44.449	151.11	27.5831	43.966	40.3369	61.1493	85.419	58.9405
hsa-miR-1291_L+1R-3	0	0	0	0	0	0	31.3667	0	0	3.65039	0	14.7226	12.7163	0	27.7358	6.56668	0	0	0	0	0	4.61504	0	0
hsa-miR-1292-5p_R-1	82.7668	68.532	6518.17	95.4215	396.669	119.171	189.564	37.1411	130.063	132.022	27.8641	51.9621	94.6659	32.6483	136.945	137.08	57.5223	93.3436	82.2817	82.0698	125.548	128.452	80.6973	146.773
hsa-miR-1292-3p	0	0	0	0	0	0	0	0	0	0	0	0	0	0	0	0	0	0	0	0	0	0	0	0
hsa-miR-1294	325.595	68.532	848.519	177.831	1190.01	45.987	143.196	83.8056	118.994	54.7558	89.4584	88.3355	268.455	137.848	168.148	77.9794	177.796	201.99	72.9315	98.8187	98.8253	82.3016	175.989	117.881
hsa-mir-1294-p3	0	0	0	0	0	0	0	0	0	0	0	0	0	0	0	0	0	0	5.61011	0	0	0	0	0
hsa-miR-1295a	0	0	0	0	0	0	0	0	0	0	0	0	0	0	0	13.9542	0	0	0	0	0	0	0	0
hsa-miR-1295b-3p_L-1R-1	0	0	0	0	0	0	0	0	0	0	0	0	0	0	0	0	0	0	0	0	0	0	0	0
hsa-miR-1296-5p	990.466	1556.66	0	874.408	427.182	2265.72	1382.86	1397.08	846.242	1128.58	1160.03	1012.39	1298.48	1295.77	650.057	1804.2	1221.56	1333.59	1516.6	1560.16	1510.62	1426.05	1047.35	1414.57
hsa-mir-1296-p3_1ss23AT	0	0	0	0	0	0	0	0	3.32077	0	0	0	0	0	0	0	0	0	0	0	0	0	0	0
hsa-miR-1298-5p	0	0	0	0	0	0	0	0	0	0	0	0	0	0	0	0	0	0	0	0	0	0	0	0
hsa-miR-1298-3p_2ss16CT21CT	0	0	0	0	0	0	0	0	0	0	0	0	0	0	0	0	0	0	7.48015	0	0	0	0	0
hsa-miR-1299	0	0	0	48.5782	0	10.8786	24.5479	38.0934	0	56.581	0	67.5507	0	0	23.4021	21.3417	35.5592	0	14.0253	21.7736	20.6726	11.5376	0	0
hsa-miR-1301-5p_L+3R-1	0	0	0	0	0	0	0	0	3.87423	0	0	0	0	0	0	0	0	0	0	0	0	0	0	0
hsa-miR-1301-3p	2550.72	1626.41	1092.79	3311.13	1485.75	4282.23	3530.8	2769.39	2720.26	3758.68	3864.31	2834.53	2447.18	3317.79	3272.82	5266.48	2024.78	3090.29	5386.64	2720.03	2321.89	5069.62	3720.66	5410.97
hsa-mir-1302-4-p5_1ss21AG	0	0	0	0	14.0829	0	0	0	0	0	0	0	0	0	0	0	17.7796	0	0	0	0	0	0	0
hsa-miR-1302_R-2	0	0	0	3.14457	0	1.35983	0	0	0.691827	0	0	0	0	0	0	0	0	0	0	1.36085	1.00842	0	0	0
hsa-miR-1302_R-2	0	0	0	3.14457	0	1.35983	0	0	0.691827	0	0	0	0	0	0	0	0	0	0	1.36085	1.00842	0	0	0
hsa-miR-1302_R-2	0	0	0	3.14457	0	1.35983	0	0	0.691827	0	0	0	0	0	0	0	0	0	0	1.36085	1.00842	0	0	0
hsa-mir-1302-1-p5_1ss9AG	13.6805	0	0	20.8192	0	57.8546	0	46.6645	64.2015	18.8603	26.3976	15.5886	0	24.6676	37.27	47.6085	39.7427	18.3627	26.1805	62.8085	54.959	9.99926	37.7732	15.024
hsa-miR-1302_R-2	0	0	0	3.14457	0	1.35983	0	0	0.691827	0	0	0	0	0	0	0	0	0	0	1.36085	1.00842	0	0	0
hsa-miR-1302_R-2	0	0	0	3.14457	0	1.35983	0	0	0.691827	0	0	0	0	0	0	0	0	0	0	1.36085	1.00842	0	0	0
hsa-mir-1302-2-p5	0	0	0	0	0	0	0	0	0	0	0	0	0	0	0	0	0	0	0	0	0	0	0	0
hsa-miR-1302_R-2	0	0	0	3.14457	0	1.35983	0	0	0.691827	0	0	0	0	0	0	0	0	0	0	1.36085	1.00842	0	0	0
hsa-mir-1302-3-p5	0	0	0	0	0	0	0	0	0	0	0	0	0	0	0	0	0	0	0	0	0	0	0	0
hsa-miR-1302_R-2	0	0	0	3.14457	0	1.35983	0	0	0.691827	0	0	0	0	0	0	0	0	0	0	1.36085	1.00842	0	0	0
hsa-miR-1302_R-2	0	0	0	3.14457	0	1.35983	0	0	0.691827	0	0	0	0	0	0	0	0	0	0	1.36085	1.00842	0	0	0
hsa-mir-1303-p5	13.6805	0	0	0	0	0	0	0	3.32077	0	45.4625	0	0	0	0	0	0	0	6.54513	0	0	0	0	0
hsa-miR-1303_R-2	162.113	70.9796	0	259.373	272.27	19.7793	85.9176	57.1401	63.0946	0	0	50.23	162.486	72.5517	57.205	83.7252	106.678	159.143	7.48015	50.2468	143.7	29.9978	49.792	18.4911
hsa-mir-1304-p5	263.349	146.854	0	143.132	596.177	218.562	120.012	178.087	438.895	240.926	350.501	149.824	343.34	171.947	272.157	73.0544	212.31	204.285	226.275	226.948	286.896	265.365	323.648	405.649
hsa-miR-1304-3p_1ss13CA	533.538	445.458	0	307.951	464.736	794.635	151.379	553.307	469.889	741.029	425.294	362.868	244.436	456.35	222.753	401.389	489.462	208.11	581.582	493.256	707.408	543.037	429.241	709.597
hsa-miR-1306-5p_R-1	108.076	50.1752	269.983	10.4096	51.6374	77.6339	83.19	91.4242	43.17	122.896	45.4625	34.6414	7.06462	104.474	45.0706	49.2501	116.09	57.3834	98.177	57.7838	101.346	75.379	65.2447	60.0962
hsa-miR-1306-3p_R+4	323.543	139.512	848.519	240.289	380.239	205.705	214.112	254.274	229.133	298.115	159.852	84.0053	169.551	216.204	186.35	112.454	180.934	88.753	185.134	319.905	277.82	289.209	211.187	249.63
hsa-miR-1307-5p	13719.5	16275.1	18564.6	16045.6	17824.3	16268.5	15688.8	16243	21690.1	15059.7	16406.1	15117.5	13572.5	21159	13919.9	22504	13983.1	11335.9	18942.6	25087.4	17295.4	18761.7	14691.2	22326.9
hsa-miR-1307-3p_R+1	9135.81	5496.02	36769.2	6907.65	4292.94	18541.7	12925.8	9966.19	7441.29	6315.78	7866.48	10976.1	7094.29	8251.3	10566.5	17302.4	10308	11241.8	15681.2	11217.6	8778.31	6921.02	14910.1	19095.6
hsa-miR-1322_L+1	0	0	0	0	0	0	0	0	0	0	0	0	0	0	0	0	0	0	0	0	0	0	0	4.62278
hsa-miR-1323	41.0414	249.652	0	71.1324	14.0829	13.3511	214.112	20.9514	8.30192	31.6367	87.9919	105.656	138.466	155.986	40.7369	54.996	102.494	151.492	48.621	12.5617	40.8411	82.3016	29.1884	6.93417
hsa-miR-1343-5p_R+1_1ss19TC	4.78816	0	0	0	0	0	0	0	0	0	0	0	0	0	8.66743	0	0	0	0	0	0	0	0	0
hsa-miR-1343-3p	58.142	198.253	0	38.1686	14.0829	147.851	46.3682	130.47	18.8177	57.7978	104.124	39.8376	101.73	110.279	36.4032	138.721	128.641	135.425	125.293	167.489	75.1274	101.531	126.197	127.127
hsa-miR-1468-5p_R+1	193.579	162.764	0	216	49.2902	131.533	60.0059	193.324	62.5411	160.617	21.998	141.164	39.5619	124.063	59.8053	181.405	134.916	100.23	93.5019	132.317	116.977	170.757	85.8482	270.433
hsa-miR-1469_L-4_1ss10GC	0	0	0	0	0	0	0	0	4.42769	0	0	0	0	0	0	0	0	0	0	0	0	0	0	0
hsa-miR-1537-5p_L-2R+2	0	0	0	0	0	12.8566	0	0	3.32077	0	0	8.66035	0	0	0	0	0	11.4767	11.2202	0	0	0	11.1603	0
hsa-miR-1537-3p	0	0	0	0	0	5.9338	0	0	0	3.04199	0	0	0	3.62758	0	0	0	0	0	0	0	0	0	0
hsa-mir-1538-p5_1ss20CA	0	0	0	0	0	0	0	0	3.32077	0	0	0	0	7.25517	0	0	0	0	5.61011	0	0	0	0	0
hsa-miR-1538	69.0863	0	0	45.9758	32.8601	78.1284	42.2769	46.6645	43.7234	57.7978	64.5274	109.986	29.6714	91.4151	51.1378	31.1918	30.3299	23.7185	44.8809	35.1728	51.9337	64.6106	69.5371	67.0303
hsa-mir-1587-p5_1ss15TC	0	0	0	0	0	0	0	0	0	0	0	0	0	7.98069	0	0	0	6.88601	0	0	0	0	0	0
hsa-mir-1825-p3	0	0	0	21.6867	0	0	0	0	0	0	0	0	0	0	0	0	0	0	0	0	6.55474	0	0	0
hsa-mir-1827-p3_1ss15TG	0	0	0	0	0	0	0	0	0	5.47558	0	0	0	0	0	0	0	0	0	0	0	1.28196	0	0
rno-miR-1843b-5p_L+1R-2_1ss19AG	1094.44	920.287	0	1047.9	1011.62	1426.09	780.077	1573.26	1334.4	2052.73	1538.39	1246.22	577.886	1263.12	820.806	1649.06	999.842	964.806	1341.75	1102.92	1032.62	1596.04	981.245	1437.69
rno-miR-1843b-3p_R+1	415.886	256.995	0	598.553	387.28	1197.64	957.367	775.201	623.751	626.65	505.953	719.675	429.529	507.862	650.057	988.286	726.873	1093.34	1299.68	360.94	502.698	623.031	681.635	572.069
hsa-miR-1908-5p	2475.48	2216.28	12290.7	1815.61	1903.54	2102.54	2336.14	6015.91	2014.6	4604.36	1208.42	3091.74	2342.63	2152.61	1666.75	2633.24	3230.66	1998.47	2947.18	6434.94	2903.24	3994.32	1808.82	5430.61
hsa-miR-1908-3p_R+1	44.4615	17.133	0	13.8795	0	48.9539	19.0928	20.9514	19.3711	42.5879	0	0	21.1938	48.6096	0	29.5501	11.5045	51.2625	17.7654	93.7941	23.6979	44.6121	0	63.5633
hsa-miR-1909-5p_L+1R+1	0	0	0	16.4819	0	5.43932	0	0	13.2831	12.168	8.79919	0	0	7.98069	0	0	13.5962	0	0	13.3992	9.58	0	0	0
hsa-miR-1909-3p_R+1	0	0	0	0	0	10.3842	0	0	0	0	0	0	0	0	0	0	0	13.0069	0	5.86213	7.05895	0	0	0
hsa-miR-1910-5p_R+2	0	0	0	0	11.7358	0	0	12.3804	0	0	0	0	0	0	0	0	0	0	0	0	0	0	0	0
hsa-miR-1910-3p	0	0	0	0	0	0	0	0	0	0	0	0	0	0	0	0	0	0	12.1552	0	0	0	0	0
hsa-miR-1911-5p	0	0	0	0	0	0	0	0	0	0	0	0	0	0	0	0	0	0	0	0	0	0	0	0
hsa-mir-1913-p5	0	0	0	0	0	2.9669	0	0	0	0	0	0	29.6714	7.98069	0	0	11.5045	0	0	9.21192	0	0	0	0
hsa-miR-1913_R+2	0	0	0	0	0	0	0	0	0	0	0	0	0	8.7062	0	0	0	5.35578	0	0	7.05895	0	0	0
hsa-miR-1914-5p_R+1	0	0	0	0	16.4301	8.90071	0	0	14.39	0	52.7951	0	0	0	6.93394	12.3125	7.32102	12.2418	29.9206	0	15.1263	0	0	8.08987
hsa-miR-1914-3p_1ss22GT	0	0	0	0	0	3.46139	0	4.76168	3.32077	3.65039	0	0	0	0	0	0	0	9.18134	6.54513	0	0	0	12.8772	0
hsa-mir-1972-2-p3_1ss5AG	0	0	0	0	0	0	0	0	0	0	0	0	0	0	4.33372	0	0	0	0	0	0	0	0	0
hsa-miR-1973	10.9444	0	0	0	0	5.43932	0	0	2.76731	0	0	0	0	0	0	0	0	16.8325	0	27.6358	0	0	0	0
hsa-mir-1976-p5	18.4686	0	0	15.6144	63.3731	2.47242	0	12.3804	0	6.69238	0	27.7131	0	10.1572	0	15.5959	12.5503	42.0812	0	0	14.1179	7.69174	24.0375	16.1797
hsa-miR-1976_R+2	53.3538	141.959	0	41.6385	49.2902	117.193	111.829	51.4261	58.6669	57.7978	121.722	121.245	101.73	61.6689	82.3406	45.146	84.7146	130.069	123.423	83.7447	100.338	62.3031	117.612	57.7848
hsa-miR-2110_R+1	1809.93	1703.51	68858.6	1779.18	5177.82	1330.16	1822	1218.04	2001.87	1724.2	1381.47	1784.9	2325.67	1773.16	2227.53	1599.81	988.338	1794.95	1488.55	2051.75	2087.94	2039.85	1861.19	2165.77
hsa-mir-2110-p3	84.8189	165.211	424.26	135.325	28.1658	140.433	158.197	128.565	40.4027	108.295	192.116	133.369	154.009	60.9434	38.1367	104.246	64.8433	74.2159	142.123	82.9073	71.5979	130.76	100.442	68.186
hsa-miR-2114-5p_R-1	0	0	0	0	0	2.9669	0	0	0	0	0	0	0	0	0	0	0	0	0	0	0	0	0	0
hsa-miR-2114-3p_R-1	0	51.399	0	0	0	0	0	0	0	0	0	0	0	0	0	0	0	0	0	0	0	0	0	0
hsa-miR-2115-5p	14.3645	48.9514	0	0	0	0	0	0	3.87423	0	0	0	0	19.589	0	0	0	19.8929	0	15.9115	10.5884	3.84587	0	0
hsa-miR-2115-3p_R+1	0	0	0	22.5542	0	3.46139	0	15.2374	0	0	0	9.52638	12.7163	0	14.7346	0	0	0	14.9603	0	0	0	0	6.93417
hsa-miR-2116-5p_R+1	0	0	0	0	0	0	0	0	0	3.04199	0	0	0	0	0	0	0	6.12089	0	0	4.03369	0	0	0
hsa-miR-2116-3p_L+1R-1	14.3645	0	0	38.1686	0	19.7793	0	21.9037	22.1385	7.90917	14.6653	21.6509	81.9496	20.3145	0	0	40.7885	5.35578	12.1552	41.0349	21.1768	0	36.0563	32.3595
hsa-miR-2276-5p_1ss22GC	0	0	0	0	0	0	0	0	0	0	0	0	0	0	0	0	0	0	0	0	0	0	0	0
hsa-miR-2276-3p	10.9444	12.2379	1324.2	0	11.7358	18.2959	0	19.9991	26.0127	23.7275	0	0	62.1686	31.9227	0	6.56668	13.5962	35.1951	21.5054	24.286	14.6221	47.6888	0	21.9582
hsa-miR-2277-5p_R-1	87.555	0	205.702	45.1084	28.1658	143.4	133.65	68.5682	104.604	46.2382	21.998	67.5507	0	54.4138	87.5411	155.959	113.999	57.3834	116.877	63.646	147.23	51.5346	170.838	101.701
hsa-miR-2277-3p_R+1	47.1976	41.6087	0	45.9758	14.0829	48.9539	0	54.2831	42.6165	31.0283	0	14.7226	70.6462	26.1186	16.4681	14.775	29.2841	49.7323	38.3358	88.7694	23.6979	37.6895	35.1978	25.4253
hsa-miR-2278_L-1R+1	6.15621	0	0	7.80722	0	10.8786	0	6.66635	28.2265	31.6367	41.0629	10.3924	0	18.1379	6.0672	17.2375	0	18.3627	15.8953	0	17.1432	36.1512	0	25.4253
hsa-mir-2278-p3_1ss23GT	0	0	0	0	0	0	0	0	0	0	0	0	0	10.1572	0	0	0	0	0	0	0	0	0	0
hsa-miR-2355-5p_R+1	1145.74	484.619	2468.42	857.059	530.457	1240.66	583.694	1323.75	1041.06	946.059	1510.53	421.759	693.745	708.104	1054.83	755.99	538.618	629.687	676.019	1319.82	886.907	925.316	1130.62	813.61
hsa-miR-2355-3p	818.092	447.906	1002.8	978.504	237.062	1706.96	490.958	1039.95	620.43	1023.33	701.002	363.735	299.54	710.281	489.71	926.723	540.71	749.81	876.113	1100.41	541.018	862.244	760.615	1042.44
hsa-miR-2467-5p_R+1	0	0	0	0	0	4.94484	0	0	6.64154	0	10.2657	0	0	5.07862	10.4009	0	0	0	0	0	0	6.15339	0	11.557
hsa-mir-2467-p3_1ss22CA	0	0	0	0	14.0829	0	0	0	0	0	0	0	0	7.25517	0	0	0	0	5.61011	0	0	0	0	11.557
hsa-mir-2861-p5_1ss23GT	0	0	0	0	0	0	0	0	0	0	0	0	0	7.98069	0	0	0	0	0	0	0	0	0	0
ppy-miR-2861_1ss12TG	0	0	0	13.8795	0	0	0	0	0	0	0	0	0	0	9.53417	0	0	0	0	0	0	0	0	6.93417
hsa-miR-3064-5p	25.9929	83.2174	0	26.0241	37.5544	67.2498	0	58.0925	22.1385	48.6718	162.785	51.096	36.736	50.0607	32.0695	20.5209	38.6968	65.0345	41.1408	54.4341	32.2695	33.0745	56.6598	57.7848
hsa-miR-3064-3p_L+1R-4	4.10414	0	0	0	14.0829	2.9669	0	0	0	3.04199	0	6.06224	11.3034	0	0	0	6.27516	0	0	0	14.6221	0	12.0188	0
hsa-miR-3065-5p	31.4651	57.5179	0	90.2167	46.9431	58.8436	144.56	14.285	40.4027	35.8955	61.5943	43.3017	56.5169	61.6689	121.344	60.7418	28.2382	14.5371	136.513	27.6358	23.6979	48.4579	41.2072	71.6531
hsa-miR-3065-3p_R-1	0	0	0	25.1566	0	3.46139	0	9.52336	14.9435	4.25879	58.6613	19.9188	7.06462	16.6869	34.6697	20.5209	58.5681	9.94645	17.7654	10.0494	7.05895	19.2293	19.7451	16.1797
hsa-miR-3074-5p_R+1	209.311	89.3364	437.116	45.9758	138.482	137.466	197.747	266.654	159.95	140.54	127.588	153.288	179.441	161.79	134.345	174.838	78.4395	71.1554	147.733	180.889	113.952	186.909	61.8107	161.797
hsa-miR-3074-3p_R+1	8.8923	0	0	45.1084	0	24.2297	27.2754	5.71401	0	0	0	15.5886	0	5.07862	0	0	0	0	7.48015	6.69958	13.6137	10.7684	5.15089	46.2278
hsa-miR-3085-3p_R+1	0	75.8747	0	0	0	0	24.5479	0	0	0	19.0649	0	0	0	0	0	0	22.1882	0	0	5.04211	0	0	0
hsa-miR-3115	13.6805	0	0	0	23.4715	6.92277	0	5.71401	4.42769	35.2871	0	0	0	9.43172	0	0	18.8255	5.35578	0	24.286	9.58	16.1526	0	0
hsa-miR-3117-3p_L-1R+2_1ss4GA	15.7325	0	0	0	0	0	0	0	0	0	0	0	0	12.3338	0	0	0	0	0	0	0	0	0	0
hsa-mir-3119-1-p5_1ss7CT	0	0	0	0	0	0	0	0	0	0	0	0	0	0	0	14.775	0	0	0	0	0	0	0	0
hsa-miR-3120-5p_R-1	69.7704	52.6228	0	40.771	44.5959	85.0512	27.2754	79.9962	15.4969	51.7138	57.1947	8.66035	46.6265	82.7089	35.5365	29.5501	40.7885	50.4974	68.2564	31.823	76.1358	26.9211	36.9147	92.4556
hsa-miR-3120-3p	655.294	340.212	0	478.843	230.021	740.242	159.561	794.248	917.639	1051.92	503.02	420.027	371.599	658.044	432.505	455.564	452.857	467.483	546.051	800.599	585.389	793.018	464.439	508.506
hsa-miR-3121-3p_L-4	9.57632	128.498	0	0	0	0	43.6407	0	0	0	23.4645	37.2395	11.3034	0	0	0	0	13.0069	16.8303	0	21.6811	0	14.5942	0
hsa-miR-3122_R-1	4.10414	0	0	0	0	4.45035	0	0	4.42769	4.25879	0	20.7848	0	0	0	0	0	0	0	7.53702	0	0	0	0
hsa-miR-3124-5p_R-1	49.9337	39.1611	411.403	32.9638	37.5544	19.7793	0	70.4728	42.6165	75.4413	48.3955	0	142.705	86.3365	36.4032	80.4419	14.642	12.2418	67.3214	25.9609	35.2947	47.6888	19.7451	36.9823
hsa-miR-3126-5p_R-1	0	0	0	0	0	0	0	0	0	0	0	0	0	0	0	0	0	0	0	0	0	0	0	5.77848
hsa-miR-3127-5p	19.1526	0	0	26.0241	0	16.8124	0	6.66635	21.585	16.4267	11.7323	0	21.1938	19.589	7.80069	0	0	0	12.1552	15.074	15.6305	0	8.58482	17.3354
hsa-miR-3127-3p	23.9408	0	0	0	0	13.8455	35.458	5.71401	0	26.1611	27.8641	5.19621	0	5.80413	13.8679	28.7292	26.1465	0	9.35019	20.9362	20.1684	14.6143	0	30.0481
hsa-miR-3128_R-1	0	0	0	5.20481	25.8187	11.3731	0	0	17.7108	0	0	49.364	0	11.6083	0	0	10.4586	0	0	5.02468	21.1768	0	18.0281	0
hsa-miR-3129-5p_R-1	0	0	0	0	0	2.47242	0	0	0	0	0	0	0	0	10.4009	0	0	0	0	0	0	0	0	0
hsa-miR-3129-3p_L-3R+2	0	0	0	0	0	0	0	0	0	0	0	0	0	0	0	0	0	0	0	0	0	0	5.15089	0
hsa-miR-3130-5p_R+1_1ss12CT	7.52425	0	0	13.8795	10.5622	0	24.5479	4.28551	2.21385	0	0	0	0	1.81379	16.0347	4.10418	0	0	9.35019	0	11.5968	2.30752	0	0
hsa-miR-3130-3p	4.44615	0	0	0	0	0	15.6834	2.38084	0	0	0	16.0216	0	0	0	0	10.9815	0	0	2.09362	0	0	0	0
hsa-miR-3130-5p_R+1_1ss12CT	7.52425	0	0	13.8795	10.5622	0	24.5479	4.28551	2.21385	0	0	0	0	1.81379	16.0347	4.10418	0	0	9.35019	0	11.5968	2.30752	0	0
hsa-miR-3130-3p	4.44615	0	0	0	0	0	15.6834	2.38084	0	0	0	16.0216	0	0	0	0	10.9815	0	0	2.09362	0	0	0	0
hsa-miR-3131_R+1	0	0	0	0	0	2.9669	0	0	0	0	0	0	0	0	0	0	0	0	0	0	9.58	0	0	0
hsa-miR-3133_L-1	3.42012	0	0	0	0	0	23.1841	4.76168	2.76731	0	0	15.5886	0	0	0	0	8.36688	28.3091	0	0	0	0	0	0
hsa-mir-3133-p3	0	0	0	0	0	0	0	0	0	0	0	0	0	3.62758	0	0	0	0	0	0	0	0	0	0
hsa-miR-3134	0	0	0	0	0	0	0	0	0	0	0	0	0	0	0	0	0	0	5.61011	0	0	3.84587	0	0
hsa-miR-3135a_R+1	9.57632	0	0	0	0	4.45035	40.9131	14.285	6.64154	6.69238	0	0	18.368	0	4.33372	47.6085	11.5045	0	0	0	15.1263	15.3835	8.58482	0
hsa-mir-3135a-p3_1ss23GT	0	0	0	0	0	0	0	0	0	0	0	0	0	10.1572	0	0	0	0	0	12.5617	0	0	0	0
hsa-mir-3135b-p3_1ss19AC	13.6805	0	0	0	0	0	0	0	0	0	0	0	0	0	0	0	0	0	0	0	0	0	0	0
hsa-miR-3136-5p	3.42012	35.4898	0	0	18.7772	8.90071	21.8203	14.285	2.76731	12.7764	0	0	0	8.7062	6.0672	15.5959	24.0548	24.4836	11.2202	0	0	20.7677	9.44331	0
hsa-miR-3137_L-1R-1	0	0	0	19.9518	0	0	0	0	0	0	0	0	0	0	0	0	0	0	0	0	0	0	0	8.08987
hsa-mir-3138-p5	0	0	0	0	0	0	0	4.76168	0	0	0	0	0	0	6.0672	22.1626	26.1465	0	9.35019	5.86213	7.56316	12.3068	0	0
hsa-miR-3138_L-5R+2	191.526	44.0563	0	138.795	138.482	117.193	189.564	258.083	241.863	105.861	162.785	113.451	117.273	190.085	121.344	261.847	138.053	236.42	93.5019	312.368	224.878	164.603	95.2916	186.067
hsa-miR-3139	6.84023	0	0	9.54215	0	7.91174	0	0	7.74846	0	0	0	0	16.6869	8.66743	0	0	32.1347	8.41517	0	0	9.23008	0	16.1797
hsa-miR-3140-5p	12.3124	0	0	26.8915	126.746	12.8566	0	0	22.6919	3.65039	0	0	0	10.8828	0	15.5959	80.5312	4.59067	8.41517	11.7243	31.7653	11.5376	6.00938	30.0481
hsa-miR-3140-3p_R-1	28.0449	57.5179	0	0	86.8447	33.6249	0	26.6654	52.0254	30.4199	45.4625	45.0338	42.3877	21.7655	28.6025	13.1334	23.0089	8.41623	14.9603	21.7736	65.0432	60.7647	59.2353	52.0063
hsa-miR-3141_R-1	0	0	0	0	0	0	0	0	2.76731	0	0	0	0	0	8.66743	0	0	0	0	0	0	0	15.4527	0
hsa-mir-3142-p5	0	0	0	0	0	0	0	0	0	0	0	14.7226	0	0	0	0	0	0	0	0	0	0	0	0
hsa-mir-3142-p3_1ss5AT	0	0	0	0	0	0	0	0	0	0	0	0	0	0	0	0	0	0	0	0	0	0	0	0
hsa-miR-3143_R-3	214.783	91.7839	0	91.9517	847.322	85.0512	42.2769	47.6168	99.623	68.1406	92.3915	104.79	262.804	154.535	60.672	21.3417	140.145	75.7461	55.1661	43.5472	69.0769	38.4587	115.037	48.5392
hsa-mir-3143-p3	16.4166	0	0	31.2289	192.467	5.43932	0	11.428	24.9058	0	0	19.0528	0	19.589	0	9.85003	0	0	0	0	3.02526	5.38422	17.1696	11.557
hsa-miR-3144-5p_L+1R-2	5.47219	0	0	0	0	2.9669	0	0	0	0	0	0	0	0	0	0	0	0	0	0	0	0	0	0
hsa-miR-3144-3p_R-3	0	0	0	0	14.0829	0	0	16.1897	23.2454	3.65039	30.7972	0	0	0	0	0	12.5503	0	0	0	0	0	0	0
hsa-miR-3145-5p	0	0	0	0	0	0	0	0	0	0	0	18.1867	0	0	0	0	0	0	0	0	0	0	0	0
hsa-miR-3145-3p_L-3R+1	0	0	0	10.4096	0	0	0	0	2.76731	0	0	0	0	0	0	0	0	0	0	0	0	0	0	0
hsa-miR-3146	0	0	0	0	0	2.9669	0	0	4.42769	9.12597	0	0	16.9551	8.7062	0	0	0	0	0	0	6.55474	0	6.00938	0
hsa-miR-3148_R-1	8.8923	0	0	0	0	0	0	0	0	0	0	0	0	0	0	0	0	0	0	0	0	0	0	0
hsa-miR-3149	0	36.7136	0	0	0	0	0	0	0	0	0	0	0	0	0	0	0	0	0	0	0	0	0	0
hsa-mir-3150b-p5	0	0	0	0	0	0	0	0	0	0	0	0	0	0	0	0	0	0	0	0	0	0	0	0
hsa-miR-3150b-3p_R-1	0	0	359.978	27.759	37.5544	0	0	0	0	0	0	16.4547	9.89046	15.9614	6.0672	4.92501	0	0	0	0	0	4.61504	12.8772	0
hsa-miR-3150a-5p	9.57632	0	0	0	0	6.92277	0	12.3804	2.76731	0	0	5.19621	0	0	9.53417	0	16.7338	9.94645	28.0506	0	0	9.99926	13.7357	12.7127
hsa-miR-3150a-3p_L-1	0	0	359.978	0	11.7358	7.91174	0	6.66635	4.98115	9.73437	14.6653	0	39.5619	18.8634	11.2677	10.6709	0	0	0	7.53702	0	11.5376	11.1603	0
hsa-miR-3151-5p_R+2	0	0	0	0	0	2.9669	0	0	3.32077	0	0	0	0	0	4.33372	0	0	0	4.6751	15.074	5.04211	0	0	0
hsa-miR-3152-5p_R-1	0	0	0	0	0	0	0	0	0	0	0	0	0	0	0	0	0	0	0	0	0	0	5.15089	0
hsa-miR-3154	18.4686	0	0	0	0	2.9669	0	0	0	15.2099	0	0	0	7.25517	0	15.5959	0	0	0	9.21192	0	0	0	0
hsa-mir-3155a-p5	16.4166	0	0	32.0963	0	8.40622	0	0	12.1761	3.04199	0	13.8566	15.5422	44.982	11.2677	29.5501	13.5962	57.3834	9.35019	22.6111	17.6474	3.84587	0	53.162
hsa-miR-3155b_R+3	0	0	0	0	0	3.46139	0	0	7.74846	0	0	0	0	24.3048	0	0	0	0	12.1552	13.3992	7.05895	0	6.86786	5.77848
hsa-miR-3155b_R+1	0	0	0	0	0	0	0	0	0	0	0	0	0	3.26483	0	0	0	0	0	0	0	0	0	0
hsa-miR-3157-5p	8.8923	0	0	34.6987	0	2.9669	0	0	5.53461	9.12597	0	32.0433	0	0	4.33372	15.5959	5.2293	0	0	0	11.0926	7.69174	0	0
hsa-miR-3157-3p	23.2568	59.9655	0	21.6867	23.4715	13.8455	0	6.66635	23.2454	24.3359	20.5314	26.8471	0	9.43172	7.80069	21.3417	11.5045	18.3627	4.6751	16.7489	8.57158	5.38422	17.1696	17.3354
hsa-miR-3158-5p	9.23431	0	0	0	0	2.71966	0	0	3.32077	0	0	0	0	11.6083	0	0	0	0	4.6751	0	9.58	5.38422	9.44331	0
hsa-miR-3158-3p_R-1	84.1348	72.2034	610.677	114.94	38.728	44.5035	59.324	38.0934	24.9058	13.9932	22.7312	86.6035	161.073	58.0413	81.4739	33.6543	71.6414	68.095	13.5578	46.897	43.3621	23.4598	67.8201	41.0272
hsa-miR-3158-5p	9.23431	0	0	0	0	2.71966	0	0	3.32077	0	0	0	0	11.6083	0	0	0	0	4.6751	0	9.58	5.38422	9.44331	0
hsa-miR-3158-3p_R-1	84.1348	72.2034	610.677	114.94	38.728	44.5035	59.324	38.0934	24.9058	13.9932	22.7312	86.6035	161.073	58.0413	81.4739	33.6543	71.6414	68.095	13.5578	46.897	43.3621	23.4598	67.8201	41.0272
hsa-miR-3159_R-1	0	0	0	0	0	0	0	0	6.08807	0	0	0	0	0	0	0	0	0	22.4405	0	0	0	0	0
hsa-mir-3159-p3_1ss6CA	0	0	0	0	0	10.3842	17.729	10.4757	0	8.51757	33.7302	11.2584	0	6.52965	8.66743	12.3125	16.7338	18.3627	7.48015	5.86213	9.07579	6.53798	0	0
hsa-miR-3160-3p_R-4	0	21.4163	0	0	0	0	0	0	1.38365	0	0	0	6.35815	0	0	0	0	0	0	2.93106	2.52105	0	2.14621	0
hsa-miR-3160-3p_R-4	0	21.4163	0	0	0	0	0	0	1.38365	0	0	0	6.35815	0	0	0	0	0	0	2.93106	2.52105	0	2.14621	0
hsa-miR-3161_R-1	84.1348	104.022	0	0	25.8187	0	0	81.9009	189.837	0	46.929	59.7564	24.0197	71.8262	0	0	69.0267	0	71.0614	131.479	191.096	0	89.2822	20.8025
hsa-mir-3161-p3	0	0	0	0	0	5.9338	0	0	0	0	0	0	0	0	0	0	0	0	7.48015	0	20.1684	0	0	0
hsa-miR-3162-5p_R+1	0	0	0	0	0	0	0	0	0	0	0	0	0	0	0	0	0	0	0	0	0	0	0	0
hsa-miR-3163_R-1	0	0	0	0	0	3.95587	0	0	5.53461	4.25879	0	13.8566	0	0	4.33372	0	0	0	0	0	0	0	0	0
hsa-miR-3164	0	41.6087	0	0	0	2.9669	0	15.2374	7.74846	3.65039	0	7.79431	0	29.0207	0	0	6.27516	0	0	0	18.1516	0	0	0
hsa-miR-3165_R-1	0	0	0	19.9518	16.4301	2.9669	0	7.61869	4.98115	5.47558	30.7972	0	26.8455	0	0	0	7.32102	0	10.2852	5.02468	6.55474	10.7684	14.5942	13.8683
hsa-mir-3166-p5	0	0	0	46.8433	0	7.91174	0	9.52336	15.4969	21.2939	57.1947	15.5886	0	0	28.6025	54.996	0	9.94645	4.6751	4.18724	22.1853	11.5376	7.72634	55.4734
hsa-mir-3166-p3	0	0	0	4.33734	0	2.9669	0	0	3.32077	3.65039	0	0	14.1292	0	0	28.7292	0	0	7.48015	10.0494	0	9.23008	5.15089	0
hsa-miR-3168_R+1_1ss14AC	0	0	0	0	0	0	0	0	0	0	35.1968	0	0	0	0	0	0	0	0	0	0	0	0	0
hsa-miR-3170_R+1	0	0	0	0	0	0	0	0	0	0	0	0	0	0	0	0	0	0	0	0	0	0	0	0
hsa-miR-3173-5p	31.4651	156.645	0	51.1806	30.513	112.248	125.467	93.3289	20.4781	56.581	80.6592	102.192	24.0197	115.357	49.4044	169.913	133.87	154.553	104.722	93.7941	35.799	129.221	146.8	99.3898
hsa-miR-3173-3p_L-1R+2	10.2603	0	0	0	0	9.39519	0	0	0	5.47558	0	12.9905	0	8.7062	0	0	0	0	9.35019	8.37447	0	9.23008	6.86786	23.1139
hsa-miR-3174_R-1	13.6805	36.7136	0	0	0	14.34	0	4.76168	4.42769	15.8183	43.996	0	0	8.7062	0	8.20836	0	15.3022	18.7004	0	20.6726	10.7684	17.1696	16.1797
hsa-miR-3175	0	0	0	0	0	2.9669	25.9116	8.57102	4.98115	6.69238	0	12.9905	0	21.7655	0	0	0	0	0	5.86213	0	0	0	15.024
hsa-miR-3176_R+2	75.2425	72.2034	1028.51	0	138.482	33.1304	57.2784	15.2374	31.5473	23.7275	0	32.9093	73.472	53.6882	44.2039	73.0544	28.2382	0	44.8809	32.6604	34.7905	64.6106	15.4527	8.08987
hsa-miR-3177-5p_R-3	0	0	0	16.4819	0	0	0	0	0	0	0	0	0	13.0593	0	0	0	0	4.6751	0	4.03369	0	0	0
hsa-miR-3177-3p	222.308	157.868	0	200.385	150.218	200.76	147.287	224.751	245.183	349.22	23.4645	140.298	196.396	333.738	194.15	174.838	72.1643	88.753	181.394	198.475	248.072	338.436	170.838	213.804
hsa-mir-3178-p5	0	0	0	0	0	0	0	0	0	0	0	0	0	0	0	0	0	0	0	0	0	0	0	0
hsa-mir-3179-3-p5	0	0	0	0	0	0	0	0	0	0	0	0	0	0	0	0	0	0	0	0	0	0	0	0
hsa-miR-3179	0	156.645	565.68	0	14.0829	4.94484	0	0	0	0	0	7.79431	0	18.1379	9.53417	29.5501	9.41274	0	0	0	6.55474	13.076	5.15089	0
hsa-miR-3180-5p_R-4	0	0	0	0	0	2.9669	0	5.71401	2.76731	0	0	0	0	11.6083	7.80069	13.1334	0	17.5976	0	0	5.54632	0	0	0
hsa-miR-3180_R+1	5.70019	0	227.129	0	6.25907	2.14276	3.63672	4.44423	10.7003	0	0	0	0	6.77149	8.95635	13.6806	9.76136	0	0	8.37447	9.41193	2.8203	6.00938	17.7207
hsa-miR-3180_R+1	5.70019	0	227.129	0	6.25907	2.14276	3.63672	4.44423	10.7003	0	0	0	0	6.77149	8.95635	13.6806	9.76136	0	0	8.37447	9.41193	2.8203	6.00938	17.7207
hsa-miR-3180_R+1	5.70019	0	227.129	0	6.25907	2.14276	3.63672	4.44423	10.7003	0	0	0	0	6.77149	8.95635	13.6806	9.76136	0	0	8.37447	9.41193	2.8203	6.00938	17.7207
hsa-miR-3181_R+1	0	0	0	0	0	0	0	0	4.98115	0	0	7.79431	0	0	6.0672	0	0	0	5.61011	10.0494	2.52105	0	0	0
hsa-mir-3181-p3	0	0	0	0	0	0	0	0	0	0	0	0	0	0	0	0	0	0	0	0	0	0	0	0
hsa-miR-3183	0	0	0	0	0	4.94484	0	0	0	3.04199	0	0	0	3.62758	0	0	0	0	6.54513	0	0	0	0	0
hsa-mir-3183-p3_1ss19GA	0	0	0	0	0	0	0	0	0	0	0	0	0	0	0	0	15.6879	0	0	0	0	0	0	0
hsa-miR-3184-5p_R-1	4.10414	0	0	0	0	0	0	0	0	0	0	0	0	0	0	0	0	0	5.61011	0	0	0	0	20.8025
hsa-miR-3186-5p_L+1	0	0	0	0	0	2.9669	0	0	0	0	0	0	0	0	0	0	0	0	0	0	0	0	0	0
hsa-miR-3186-3p_R+1	0	0	0	0	0	0	0	0	0	0	0	0	0	0	0	0	0	0	0	0	0	0	0	0
hsa-miR-3187-5p_R-1	0	0	0	0	0	3.95587	0	0	0	3.04199	0	0	0	17.4124	0	0	15.6879	0	0	4.18724	18.1516	11.5376	0	6.93417
hsa-miR-3187-3p	85.5029	0	758.525	123.181	218.285	97.9078	58.6422	97.1383	121.208	121.071	39.5964	61.4885	121.511	177.752	28.6025	22.9834	63.7974	71.9205	80.4116	121.43	114.456	145.374	70.3956	47.3835
hsa-miR-3188_1ss23GT	28.729	33.0422	0	0	0	43.0201	16.3653	30.4747	23.2454	10.3428	0	0	32.4972	16.6869	26.0023	18.0584	0	38.2556	11.2202	37.6851	25.2105	9.23008	32.6223	25.4253
hsa-mir-3190-p5	0	0	0	0	0	0	0	0	0	0	0	0	0	0	0	0	0	0	0	0	0	0	0	0
hsa-miR-3190-3p_L-2R+2	25.3089	0	0	0	0	4.45035	0	0	2.76731	15.2099	14.6653	38.9716	15.5422	0	6.0672	0	30.3299	0	13.0903	18.4238	0	26.9211	14.5942	17.3354
hsa-miR-3191-5p_L-2R+2	0	0	0	0	0	6.42829	0	0	0	0	30.7972	0	0	17.4124	0	15.5959	0	0	0	5.86213	0	13.076	4.29241	0
hsa-miR-3191-3p_R-3	0	44.0563	0	14.747	11.7358	5.43932	0	0	13.8365	18.8603	32.2637	30.3112	0	8.7062	22.5353	13.9542	17.7796	19.1278	7.48015	10.8868	6.05053	16.9218	7.72634	17.3354
hsa-miR-3192-5p_R-1	18.4686	25.6995	0	0	0	9.88967	0	0	0	3.04199	0	0	0	4.3531	0	17.2375	0	0	9.35019	0	0	4.61504	0	11.557
hsa-miR-3192-3p_L+2R-1	0	0	0	0	0	0	0	0	0	0	0	0	0	0	0	0	0	0	0	0	0	0	5.15089	8.08987
hsa-miR-3194-5p_R+1	0	0	0	0	0	0	0	4.76168	0	0	0	0	0	0	0	0	0	0	0	0	0	0	0	0
hsa-miR-3194-3p	0	0	0	43.3734	32.8601	0	0	11.428	0	0	0	22.5169	0	0	12.1344	0	0	0	5.61011	21.7736	7.05895	0	18.8866	0
hsa-miR-3195_L+3R-1	17.1006	0	0	0	0	0	0	0	0	0	0	0	24.0197	0	0	0	9.41274	0	0	0	0	0	0	0
hsa-mir-3195-p3_1ss14GA	0	0	0	0	0	0	0	2.38084	0	0	0	0	0	0	0	0	0	0	0	0	0	0	0	0
hsa-mir-3195-p3_1ss3CG	6.15621	0	0	0	16.4301	0	0	0	0	0	0	0	0	3.62758	0	0	0	0	0	0	0	0	0	0
hsa-mir-3195-p5_1ss1GT	0	0	0	0	0	0	0	0	0	0	0	0	0	0	0	0	0	0	0	0	0	0	0	0
hsa-mir-3195-p5_1ss1GT	0	0	0	0	0	0	0	0	0	0	0	0	0	0	0	0	0	0	0	0	0	0	0	0
hsa-mir-3195-p3_1ss6CG	0	0	115.707	0	0	0	0	0	0	0	0	0	0	0	0	0	0	0	0	0	0	0	0	0
hsa-mir-3195-p3_1ss14GA	0	0	0	0	0	0	0	2.38084	0	0	0	0	0	0	0	0	0	0	0	0	0	0	0	0
hsa-mir-3196-p5_1ss4GT	0	0	321.409	0	39.9016	14.34	70.9161	12.3804	7.195	0	29.3306	0	0	15.2359	10.4009	6.56668	0	0	7.48015	15.9115	8.57158	12.3068	12.0188	15.024
hsa-miR-3197_R-3	0	0	0	0	0	0	0	0	0	0	0	0	0	0	0	0	0	0	0	0	0	0	0	0
hsa-miR-3198	14.0225	14.6854	0	6.93975	10.5622	8.90071	0	4.28551	18.541	16.1225	10.999	6.06224	22.6068	7.61793	20.3685	2.46251	0	0	22.4405	10.8868	12.1011	11.9222	2.57545	31.7816
hsa-miR-3198	14.0225	14.6854	0	6.93975	10.5622	8.90071	0	4.28551	18.541	16.1225	10.999	6.06224	22.6068	7.61793	20.3685	2.46251	0	0	22.4405	10.8868	12.1011	11.9222	2.57545	31.7816
hsa-mir-3199-1-p5	35.5692	35.4898	0	45.5421	14.0829	5.19208	12.9558	0	7.195	1.82519	0	19.0528	9.89046	11.6083	24.2688	15.5959	0	16.0673	11.6877	37.2664	14.37	3.07669	14.5942	19.6468
hsa-mir-3199-1-p3	1.71006	0	0	22.5542	0	0	0	7.14252	0	0	0	0	14.1292	0	0	0	0	6.88601	0	0	0	3.84587	0	0
hsa-mir-3199-2-p5	35.5692	35.4898	0	45.5421	14.0829	5.19208	12.9558	0	7.195	1.82519	0	19.0528	9.89046	11.6083	24.2688	15.5959	0	16.0673	11.6877	37.2664	14.37	3.07669	14.5942	19.6468
hsa-mir-3199-2-p3_1ss21GA	1.71006	0	0	26.8915	0	0	0	2.38084	0	0	0	0	0	3.62758	0	0	0	0	0	0	0	0	0	0
hsa-miR-3200-5p	12.9964	0	617.105	40.771	105.622	3.46139	0	0	0	0	0	0	15.5422	26.8441	13.8679	0	18.8255	16.8325	4.6751	0	0	3.84587	11.1603	0
hsa-miR-3200-3p_R-1	78.6627	17.133	449.972	25.1566	213.591	0	75.0074	0	22.1385	0	0	72.7469	108.795	82.7089	78.8736	39.4001	62.7516	29.8394	5.61011	0	43.8663	0	62.6692	27.7367
hsa-mir-3202-2-p5	6.84023	0	0	0	8.21504	5.19208	0	0	0	0	0	6.92828	0	2.17655	11.2677	0	3.13758	0	0	0	4.03369	0	7.72634	0
hsa-mir-3202-2-p3	0	0	0	0	0	0	0	0	0	0	16.8651	0	0	0	0	0	0	0	0	0	0	0	0	0
hsa-miR-3202_L-3R+2	6.84023	0	0	0	8.21504	5.19208	0	10.4757	0	0	0	19.9188	22.6068	2.17655	19.9351	0	3.13758	0	0	0	17.6474	0	7.72634	0
hsa-mir-3202-1-p3	0	0	0	0	0	0	0	0	0	0	16.8651	0	0	0	0	0	0	0	0	0	0	0	0	0
hsa-miR-3529-5p_R-1	0	0	0	0	0	0	0	0	0	0	0	0	0	0	0	10.6709	0	0	0	0	0	0	0	0
hsa-miR-3605-3p_R-2	116.284	100.35	899.945	75.4698	366.156	60.327	185.473	119.994	64.2015	101.602	146.653	51.9621	60.7557	97.9448	130.878	28.7292	71.1185	149.962	124.358	51.0843	87.2284	101.531	138.216	104.013
hsa-mir-3611-p5	0	0	0	0	0	3.46139	0	0	0	0	0	0	0	0	0	0	0	0	0	4.18724	0	0	0	0
hsa-miR-3611_R-2	64.9822	48.9514	141.42	33.8313	222.98	30.1635	0	43.8074	52.5788	20.6855	36.6633	62.3545	26.8455	27.5696	52.0046	69.771	98.3108	96.4041	51.426	42.7098	62.0179	3.84587	69.5371	31.2038
hsa-miR-3612	0	0	0	0	0	0	0	0	0	0	0	0	0	0	0	0	0	0	0	0	0	0	0	0
hsa-miR-3614-5p_R-1	11.6284	48.9514	0	13.8795	11.7358	4.94484	53.1871	18.0944	4.98115	0	16.1318	11.2584	7.06462	42.8055	0	10.6709	0	0	4.6751	0	0	3.84587	0	0
hsa-miR-3614-3p	0	0	0	0	0	0	0	0	0	0	0	0	0	0	0	0	0	0	0	0	0	0	0	0
hsa-miR-3615_R+1	1961.09	4919.62	5695.36	2203.37	3051.3	2464.51	4253.6	1918.96	2110.9	2654.44	1959.29	1411.64	3287.87	3384.54	1315.72	2527.35	3071.69	3187.46	3676.49	2663.92	5241.27	4075.85	3198.71	2410.78
hsa-miR-3617-5p	7.52425	0	0	6.93975	0	0	0	5.71401	3.32077	62.665	0	0	0	36.2758	5.20046	0	0	0	0	0	9.58	15.3835	0	0
hsa-miR-3617-3p	4.78816	0	0	0	0	0	0	0	0	0	0	0	0	0	0	0	0	0	0	0	0	0	0	0
hsa-miR-3619-5p	0	0	0	0	0	0	0	0	0	0	0	0	0	13.0593	0	0	0	0	0	0	0	0	0	0
hsa-miR-3619-3p	0	0	0	0	0	0	0	0	0	0	0	0	0	0	0	22.1626	9.41274	0	0	12.5617	0	0	0	6.93417
hsa-miR-3620-5p_R-1	43.7775	0	0	0	14.0829	36.5918	0	59.9972	24.9058	2.43359	24.931	79.6752	25.4326	18.8634	8.66743	5.74585	47.5866	15.3022	34.5957	38.1038	41.5974	5.38422	16.7404	50.8506
hsa-miR-3620-3p_R-2	0	0	0	0	0	0	0	0	0	3.04199	0	0	0	0	7.80069	0	7.32102	0	0	0	0	0	0	0
hsa-mir-3621-p5_1ss1GC	0	0	0	0	0	0	0	0	0	0	0	0	0	0	0	0	0	0	0	0	5.04211	0	0	0
hsa-miR-3622a-5p_R-1	0	0	0	0	0	0	0	0	0	0	0	0	40.9748	0	0	0	0	0	0	5.02468	0	0	0	0
hsa-miR-3622a-3p_L-1R+1	0	0	0	0	0	0	0	0	0	0	0	13.8566	0	0	0	0	0	0	0	0	0	0	0	0
hsa-miR-3622b-5p_L+1R+2	0	0	0	0	0	0	0	0	0	0	0	6.92828	0	5.07862	0	0	0	27.544	0	0	0	0	0	0
hsa-mir-3622b-p3_1ss9CT	0	0	0	26.0241	0	0	0	0	0	0	0	0	0	0	0	0	0	0	0	0	0	0	6.86786	0
hsa-mir-3648-1-p5_1ss1TG	67.7183	0	0	17.3494	25.8187	2.9669	92.7364	13.3327	0	0	0	0	0	0	10.4009	4.10418	0	38.2556	0	0	0	0	9.44331	0
hsa-mir-3648-1-p3_1ss23CT	0	0	0	25.1566	0	4.45035	0	0	0	0	0	0	0	0	5.20046	0	10.4586	0	4.6751	0	0	0	0	0
hsa-mir-3652-p5	0	0	0	0	0	0	0	0	0	0	0	0	0	0	0	0	0	0	0	0	0	0	0	0
hsa-mir-3657-p5	0	0	0	0	21.1244	0	0	7.61869	0	0	0	0	0	0	0	0	0	0	0	0	6.05053	0	0	0
hsa-miR-3657	0	0	0	0	0	3.95587	0	0	3.32077	0	0	0	0	0	0	0	0	0	0	0	0	0	0	0
hsa-miR-3661_R+1	20.5207	0	0	0	23.4715	0	0	11.428	16.0504	4.86718	0	14.7226	0	0	9.53417	0	10.4586	11.4767	6.54513	0	11.0926	11.5376	22.3205	6.93417
hsa-miR-3664-3p_L-2R+1	0	0	0	0	0	0	0	0	0	0	0	0	0	0	0	6.56668	0	0	0	0	0	0	0	0
hsa-mir-3665-p5_1ss2CA	101.577	354.898	15536.9	90.2167	848.496	6.42829	62.0516	26.6654	17.7108	17.3393	53.5284	5.62922	266.336	68.9241	82.3406	38.1689	42.8803	78.0414	14.9603	74.9515	20.6726	26.5365	40.3487	16.7576
hsa-miR-3667-5p_L-2R+2	0	0	0	0	30.513	21.7573	0	6.66635	6.64154	20.0771	0	18.1867	15.5422	0	0	14.775	0	0	10.2852	0	0	6.15339	0	16.1797
hsa-miR-3667-3p_R-3_1ss19CA	0	0	0	0	0	4.94484	0	0	2.76731	0	42.5294	0	0	0	0	0	0	0	0	0	0	0	0	23.1139
hsa-miR-3675-5p_L-1R-1	4.78816	50.1752	0	0	0	6.92277	0	0	0	10.3428	32.2637	0	0	15.9614	0	0	0	0	6.54513	0	0	9.99926	13.7357	25.4253
hsa-miR-3675-3p_R+1	10.2603	42.8325	0	0	0	0	0	0	0	0	0	0	0	0	0	0	0	0	0	0	0	0	0	0
hsa-miR-3677-5p_R-1	4.78816	0	0	0	0	3.95587	0	0	0	3.65039	0	0	0	8.7062	0	13.1334	0	24.4836	0	0	5.04211	8.46091	0	9.24556
hsa-miR-3677-3p	7.52425	0	449.972	36.4337	0	6.42829	35.458	17.142	17.1573	54.1474	0	52.8281	0	36.2758	0	77.1585	13.5962	11.4767	0	52.7592	43.3621	26.1519	15.4527	26.581
hsa-mir-3678-p5	7.52425	0	0	0	0	3.95587	0	0	3.32077	0	0	0	36.736	0	12.1344	0	0	6.88601	0	5.02468	4.03369	12.3068	0	0
hsa-mir-3678-p3	5.47219	30.5946	0	0	0	2.9669	0	0	2.76731	0	0	0	14.1292	0	0	0	0	0	0	4.18724	0	0	0	6.93417
hsa-miR-3679-5p_R-2	127.228	157.868	0	254.168	0	379.763	35.458	340.936	546.82	380.249	79.1927	69.2828	42.3877	313.423	211.485	311.097	0	189.748	209.444	575.326	313.115	367.665	95.2916	362.888
hsa-miR-3679-3p_R+1	0	0	0	0	0	0	0	0	0	0	0	0	0	0	0	0	0	0	0	0	0	0	0	0
hsa-miR-3680-5p_L-1R-1	0	0	0	0	0	0	0	17.142	5.53461	0	0	0	0	0	6.93394	0	12.5503	0	0	15.074	8.06737	0	0	11.557
hsa-miR-3680-3p_L-1R-1	10.2603	7.34271	0	0	0	0	0	0	0	0	0	21.6509	0	0	0	0	0	0	0	0	3.52947	0	0	6.93417
hsa-miR-3681-5p_R-1	0	0	0	0	0	0	0	4.76168	2.76731	0	0	0	0	0	0	0	0	0	0	8.37447	0	0	0	0
hsa-miR-3682-3p	0	0	0	0	16.4301	3.46139	0	0	0	0	0	0	0	0	0	0	0	0	0	7.53702	0	0	11.1603	0
hsa-miR-3683	0	0	0	0	0	0	0	0	0	0	0	0	0	0	0	21.3417	0	0	0	0	0	0	0	0
hsa-mir-3683-p3_1ss14AG	0	0	0	0	0	0	0	0	0	0	0	0	0	0	0	0	0	0	0	0	0	0	0	0
hsa-miR-3684_L+2R-1	10.2603	0	0	0	68.0674	14.8345	0	9.52336	13.8365	9.12597	23.4645	8.66035	0	18.1379	9.53417	32.8334	0	0	10.2852	5.86213	8.57158	0	0	0
hsa-miR-3685	0	0	0	0	0	2.9669	0	0	0	0	0	0	0	0	0	0	0	0	0	0	0	0	8.58482	0
hsa-miR-3688-3p	84.1348	83.2174	0	47.277	564.49	11.1259	40.9131	21.4276	55.3461	19.4687	41.0629	59.7564	61.4622	36.6386	61.5388	30.7813	110.338	48.9672	20.5704	12.5617	45.1269	10.3838	48.9335	17.3354
hsa-miR-3688-3p	84.1348	83.2174	0	47.277	564.49	11.1259	40.9131	21.4276	55.3461	19.4687	41.0629	59.7564	61.4622	36.6386	61.5388	30.7813	110.338	48.9672	20.5704	12.5617	45.1269	10.3838	48.9335	17.3354
hsa-miR-3690_R-4	0	0	0	0	0	0	0	0	0	0	0	0	55.104	0	0	0	7.32102	12.2418	0	7.53702	14.6221	0	0	0
hsa-mir-3690-1-p3	0	0	0	0	0	0	0	0	0	0	0	0	0	0	0	0	9.41274	0	0	0	0	0	0	0
hsa-miR-3691-5p_L+1R-2	9.57632	35.4898	0	0	0	29.669	0	12.3804	29.8869	3.04199	0	12.1245	0	17.4124	0	8.20836	21.9631	0	4.6751	20.0987	62.0179	11.5376	12.8772	0
hsa-mir-3691-p3	0	0	0	0	0	4.94484	0	0	3.32077	0	0	0	0	0	0	0	0	14.5371	0	0	4.5379	0	7.72634	0
hsa-miR-3692-5p_R+1	0	0	0	0	0	0	0	0	0	0	0	0	0	0	0	0	0	0	0	0	0	0	0	0
hsa-miR-3692-3p_L-1	0	0	0	0	11.7358	0	0	0	0	0	0	0	0	0	0	0	0	9.94645	0	6.69958	7.05895	0	0	0
hsa-miR-3907_R-1	8.20828	0	0	0	0	0	38.1856	0	3.87423	0	0	0	0	0	0	18.0584	0	0	0	11.7243	4.5379	0	11.1603	0
hsa-mir-3909-p5_1ss22GA	8.20828	0	0	0	0	2.47242	0	0	0	3.65039	0	0	0	0	10.4009	0	17.7796	16.0673	6.54513	0	0	0	6.86786	0
hsa-miR-3909	43.7775	160.316	0	57.2529	84.4975	56.8656	15.0015	34.2841	34.8681	17.6435	0	76.211	83.3625	84.8855	43.3372	47.6085	50.2013	48.202	27.1156	34.3353	83.699	66.1489	37.7732	34.6709
hsa-miR-3911_R+1	8.8923	0	0	0	0	0	0	0	2.76731	0	0	0	0	0	8.66743	0	0	0	0	0	0	0	0	10.4013
hsa-miR-3912-3p	28.729	12.2379	0	26.8915	100.928	23.7352	0	21.9037	9.9623	24.3359	134.921	38.1055	80.5366	10.8828	12.1344	16.4167	99.3567	28.3091	29.9206	26.7983	67.5642	23.0752	44.6411	6.93417
hsa-miR-3913-5p	66.3502	20.1925	192.845	33.3975	198.334	60.327	71.598	69.9967	66.4154	72.3994	153.986	71.0148	79.8302	62.7572	61.1054	7.38752	27.1924	43.2288	48.1535	33.4979	45.8832	56.9188	51.5089	67.0303
hsa-miR-3913-3p_L-2R+3	0	0	0	0	0	1.23621	0	0	2.76731	1.52099	0	8.22733	0	0	0	0	0	0	0	0	1.26053	0	0	0
hsa-miR-3913-5p	66.3502	20.1925	192.845	33.3975	198.334	60.327	71.598	69.9967	66.4154	72.3994	153.986	71.0148	79.8302	62.7572	61.1054	7.38752	27.1924	43.2288	48.1535	33.4979	45.8832	56.9188	51.5089	67.0303
hsa-miR-3913-3p_L-2R+3	0	0	0	0	0	1.23621	0	0	2.76731	1.52099	0	8.22733	0	0	0	0	0	0	0	0	1.26053	0	0	0
hsa-mir-3916-p5_1ss11GA	0	219.058	0	0	0	108.292	51.8233	5.71401	48.1511	0	0	0	269.868	17.4124	34.6697	32.0126	32.4217	58.9136	9.35019	60.2962	45.379	0	60.0938	0
hsa-miR-3918_R-1	0	0	0	0	0	3.46139	0	0	0	0	0	0	0	0	10.4009	0	0	0	0	0	0	0	0	0
hsa-mir-3918-p3_1ss22CA	0	0	0	0	0	0	0	5.71401	0	0	0	0	0	0	8.66743	0	0	0	0	0	0	0	0	0
hsa-mir-3920-p5	4.10414	26.9233	0	0	0	0	0	10.4757	0	0	0	0	0	0	0	0	0	0	0	0	12.1011	0	0	0
hsa-miR-3920	30.097	0	0	0	16.4301	34.1194	0	43.8074	13.2831	20.0771	0	25.981	0	23.9421	0	0	5.2293	0	7.48015	15.074	9.58	13.8451	4.29241	8.08987
hsa-mir-3921-p5	0	0	0	0	0	0	0	0	0	0	0	0	0	0	0	0	0	0	0	0	0	0	0	0
hsa-miR-3922-5p	0	0	0	0	0	2.47242	0	0	0	0	0	0	0	0	0	0	0	16.0673	0	0	0	5.38422	0	0
hsa-mir-3922-p3	14.3645	39.1611	1002.8	17.3494	197.161	27.6911	34.0943	37.1411	26.0127	0	0	14.7226	91.84	47.1586	20.8018	30.3709	41.8344	0	25.2455	16.7489	43.8663	16.9218	43.7826	17.3354
hsa-miR-3928-5p_L-1_1ss23CA	0	0	0	0	0	0	0	0	0	3.65039	0	0	0	0	0	0	8.36688	0	0	0	0	0	0	0
hsa-miR-3928-3p	304.39	77.0985	6106.77	157.879	211.244	203.233	244.115	269.511	303.85	383.291	123.189	101.326	120.098	269.892	201.084	212.596	189.301	117.827	207.574	466.458	262.19	312.284	157.102	204.558
hsa-mir-3929-p5_1ss6AT	8.8923	0	0	0	42.2488	0	0	0	0	7.30078	32.2637	0	0	17.4124	7.80069	0	6.27516	0	2.80506	0	0	1.92293	9.44331	0
hsa-miR-3934-5p	9.57632	30.5946	0	0	0	0	85.9176	0	7.74846	0	0	0	8.47754	0	10.4009	0	11.5045	13.772	0	0	0	4.61504	18.0281	0
hsa-miR-3934-3p_R+2	0	0	0	0	0	0	10.9102	0	0	0	0	0	0	0	0	0	0	0	0	0	0	0	0	0
hsa-miR-3936_R+1	0	0	0	18.2168	0	0	0	0	0	0	0	6.92828	0	0	0	0	0	0	0	0	0	0	0	0
hsa-miR-3937_L+2_1ss25GA	0	0	0	0	0	0	0	0	0	0	0	0	0	0	0	0	0	0	0	0	0	0	0	0
hsa-miR-3938	0	66.0844	0	0	0	5.43932	0	0	0	0	0	0	0	0	16.4681	0	7.32102	0	0	0	0	4.61504	0	0
hsa-mir-3939-p5	8.8923	0	0	0	11.7358	10.3842	13.6377	10.4757	8.30192	0	0	0	0	0	0	5.74585	0	0	19.6354	0	0	0	6.00938	10.4013
hsa-miR-3939	10.9444	0	0	0	0	7.41725	0	7.61869	0	0	13.1988	7.79431	0	0	11.2677	9.02919	5.2293	0	0	6.69958	21.6811	9.23008	21.4621	27.7367
hsa-miR-3940-5p_R-1	0	0	0	0	0	4.94484	21.8203	18.0944	3.32077	0	0	0	33.9102	0	0	0	13.5962	0	0	0	0	0	0	6.93417
hsa-miR-3940-3p_R-1	37.6213	94.2315	475.685	81.542	107.969	33.6249	107.738	19.0467	16.0504	9.12597	92.3915	32.0433	50.8652	47.8841	63.2722	51.7126	65.8892	55.0881	37.4008	29.3106	62.5221	34.6128	65.2447	13.8683
hsa-miR-3941_R-1	0	0	0	0	0	0	0	0	0	0	0	0	0	0	0	0	0	0	0	0	0	0	0	0
hsa-miR-3942-5p_L-1	13.6805	0	0	18.2168	91.539	5.9338	0	14.285	13.8365	20.0771	11.7323	12.1245	0	17.4124	0	53.3543	18.8255	0	14.0253	34.3353	16.639	4.61504	7.72634	0
hsa-miR-3942-3p_R+1	0	0	0	0	0	3.46139	0	0	0	0	0	0	0	0	0	0	0	0	0	0	0	0	0	0
hsa-miR-3944-5p	8.8923	0	0	0	23.4715	0	0	0	6.08807	10.9512	0	0	0	0	0	0	37.651	13.772	0	0	22.1853	4.61504	18.0281	0
hsa-miR-3944-3p_L-2R+1	0	0	0	0	0	0	0	0	0	0	0	0	0	0	0	0	0	0	5.61011	4.18724	6.55474	3.84587	4.29241	0
hsa-mir-3945-p3_1ss22AG	0	0	0	0	0	2.9669	0	0	0	0	0	18.1867	0	0	0	0	0	0	0	0	0	0	0	0
hsa-miR-3960_R-2_1ss12AC	205.549	1003.5	31183.1	193.445	961.159	50.4373	285.71	248.56	19.3711	27.6821	148.853	248.985	1371.24	250.303	140.412	94.8065	299.116	457.537	28.9856	274.264	118.49	82.6862	121.046	73.3867
hsa-mir-3976-p3_1ss16AT	0	0	0	0	0	6.92277	0	21.9037	0	0	0	20.7848	0	20.3145	0	0	21.9631	0	0	0	8.06737	4.61504	4.29241	0
hsa-mir-4258-p5_2ss15AC17CT	0	0	0	0	0	0	0	0	0	0	0	0	0	0	0	0	0	0	0	0	0	0	0	0
hsa-mir-4258-p3_2ss15AC17CT	0	0	0	0	0	0	0	0	0	0	0	0	0	0	0	0	0	0	0	0	0	0	0	0
hsa-mir-4274-p5_1ss9GC	0	0	0	0	0	0	0	0	0	0	0	0	0	0	0	0	0	0	0	0	0	0	0	0
hsa-miR-4284_L+3R-1	0	0	0	0	0	0	0	9.52336	0	0	0	0	0	0	0	0	10.4586	0	0	10.8868	9.58	0	0	0
hsa-miR-4286_R+1	1233.98	1105.08	1838.46	963.758	199.508	1894.86	1137.38	3581.73	541.285	1357.34	1297.88	855.642	1890.49	1229.75	1068.69	1456.16	2575.95	1548.59	1474.53	1550.11	912.117	1063.77	1466.29	1357.94
hsa-mir-4301-p5_1ss9AG	9.57632	0	0	0	0	0	0	0	0	0	0	0	0	0	0	9.85003	6.27516	0	0	0	11.0926	0	4.29241	0
hsa-miR-4306_R+1_1ss17AT	0	0	0	0	0	0	0	4.76168	3.04404	0	0	0	0	0	0	0	0	5.73834	0	0	0	0	0	0
hsa-mir-4322-p5_1ss3GC	0	0	0	0	0	0	0	0	0	0	0	15.5886	0	0	0	0	0	0	0	0	0	0	0	0
hsa-mir-4324-p3_1ss19TG	0	0	0	0	0	0	0	0	0	0	0	0	0	9.43172	0	0	0	0	0	0	0	0	0	0
hsa-miR-4326_R+3	172.374	159.092	0	176.096	75.1089	384.708	287.756	213.323	264.555	234.842	170.118	206.982	152.596	186.458	306.827	291.397	82.6229	232.594	344.087	236.16	306.056	275.364	128.772	392.936
hsa-mir-4418-p3_1ss4TG	0	0	0	0	0	0	0	0	0	0	0	0	0	0	0	0	11.5045	0	0	0	0	0	0	0
hsa-miR-4421_L-1R+1	0	0	0	13.012	0	0	0	9.52336	0	0	0	0	0	0	0	6.56668	10.4586	0	0	8.37447	0	0	5.15089	0
hsa-miR-4422_R+1	0	35.4898	0	0	0	13.3511	0	7.61869	0	9.73437	0	0	38.1489	29.0207	25.1356	17.2375	9.41274	0	5.61011	20.0987	21.1768	6.15339	8.58482	11.557
hsa-mir-4422-p3	0	0	0	29.4939	0	12.3621	0	44.7598	0	9.73437	0	0	29.6714	9.43172	7.80069	36.1168	29.2841	29.8394	13.0903	0	12.1011	9.23008	20.6036	8.08987
hsa-miR-4423-5p_R-1	0	0	0	0	0	0	0	0	0	0	0	0	0	0	0	0	0	20.658	0	0	0	0	0	0
hsa-miR-4423-3p_R-2	0	50.1752	0	0	0	0	0	0	0	0	0	0	0	5.80413	0	0	0	0	0	0	0	0	0	0
hsa-miR-4424_R-2	0	0	0	0	0	0	0	0	0	0	0	0	0	0	0	0	0	0	0	0	0	0	0	0
hsa-mir-4424-p3	0	0	0	0	0	0	0	0	0	0	0	18.1867	0	4.3531	0	0	28.2382	0	0	0	4.5379	0	0	0
hsa-miR-4425	0	0	0	0	0	0	0	0	0	0	0	0	0	0	0	0	0	0	0	0	0	0	0	0
hsa-mir-4426-p3	0	0	0	0	0	0	0	0	0	0	0	0	0	0	0	0	0	0	0	0	0	0	0	0
hsa-miR-4429_R+1_1ss11CT	0	0	0	0	0	0	0	12.3804	0	3.65039	14.6653	19.9188	0	0	0	0	14.642	0	0	14.2366	19.16	0	0	0
hsa-mir-4430-p3	0	0	0	0	0	0	0	0	0	0	0	0	0	0	0	0	0	6.12089	0	0	0	0	0	0
hsa-mir-4432-p3	8.8923	0	0	0	0	0	0	0	0	0	0	0	0	0	0	0	0	0	0	0	4.03369	0	0	0
hsa-miR-4433a-5p_R+2	0	0	0	11.2771	0	11.3731	39.5494	9.52336	0	5.47558	0	9.52638	0	0	17.3349	0	0	12.2418	5.61011	20.9362	10.5884	0	0	0
hsa-miR-4433a-3p	0	37.9374	0	16.4819	0	3.95587	0	20.9514	7.195	6.69238	0	0	8.47754	0	0	0	0	6.12089	0	0	2.52105	0	18.0281	5.77848
hsa-miR-4433b-5p_R+1	7242.44	2408.41	4833.99	7049.05	945.903	5839.36	7176.16	9725.25	6959.78	11952.6	10806.9	5903.76	6575.74	5861.45	7804.15	8829.73	4408.3	7682.49	11166	9469.01	9205.88	14141.3	6727.93	5401.72
hsa-miR-4433b-3p_L+1_1ss9GC	0	1295.99	0	0	0	0	0	0	0	0	0	0	0	1755.03	0	0	0	0	0	0	0	0	0	0
hsa-miR-4435	136.121	0	565.68	51.1806	0	41.0421	27.2754	54.2831	48.1511	35.8955	30.7972	0	45.2135	50.7862	20.8018	56.6377	24.0548	17.5976	39.2708	25.1234	45.379	35.382	36.9147	38.138
hsa-mir-4435-1-p3	0	0	0	0	0	0	0	0	0	0	0	0	0	0	0	0	0	0	0	0	0	0	7.72634	0
hsa-mir-4436a-p3	8.20828	0	0	0	0	0	0	0	0	0	0	0	0	0	10.4009	0	0	0	0	0	0	0	0	0
hsa-miR-4436b-3p_R-1	0	0	0	0	0	8.90071	0	0	0	7.30078	0	12.1245	0	17.4124	0	0	13.5962	9.18134	9.35019	13.3992	5.54632	3.84587	18.0281	0
hsa-miR-4437_L+2R-1	0	0	0	0	0	0	0	0	0	0	0	0	0	7.25517	0	0	0	0	0	0	9.07579	0	0	0
hsa-mir-4440-p5	0	0	0	0	0	0	15.0015	0	0	0	0	0	0	0	0	0	0	0	0	0	0	0	0	0
hsa-miR-4440_R+1	8.8923	0	0	0	11.7358	4.94484	0	0	12.1761	0	17.5984	0	8.47754	5.80413	0	5.74585	0	22.9534	0	4.18724	5.04211	0	0	0
hsa-miR-4443_L+1	14.3645	56.2941	89.9945	0	0	6.92277	27.2754	9.52336	12.7296	10.3428	0	8.66035	0	6.52965	21.6686	0	11.5045	0	0	18.4238	0	4.61504	14.5942	10.4013
hsa-miR-4444_L+4R+1	30.781	0	0	0	25.8187	0	0	0	2.76731	0	0	14.7226	0	0	13.0011	0	11.5045	0	0	4.18724	5.54632	5.38422	6.00938	0
hsa-miR-4446-5p_L+1R-1	0	47.7276	0	27.759	0	5.43932	0	0	0	10.3428	33.7302	0	0	0	5.20046	0	33.4675	23.7185	0	0	16.639	0	0	0
hsa-miR-4446-3p	1091.7	811.37	0	909.107	377.892	716.012	550.963	1438.03	633.713	1708.38	929.781	937.049	997.524	1088.28	933.482	1134.39	674.58	889.825	1057.51	1432.87	872.789	1343.75	940.897	1278.2
hsa-miR-4448_1ss6CG	23.9408	0	0	0	0	5.9338	47.732	0	7.195	10.9512	38.1298	30.3112	0	10.1572	19.0683	13.1334	38.6968	12.2418	57.0362	42.7098	14.6221	0	35.1978	23.1139
hsa-miR-4449_L-2R+1	15.0485	48.9514	0	0	0	21.2628	0	13.3327	8.85538	9.73437	0	19.9188	0	16.6869	27.7358	8.20836	0	16.8325	6.54513	50.2468	22.6895	28.4594	24.0375	45.0721
hsa-mir-4454-p5_1ss19AT	738.061	161.54	0	183.903	413.099	694.255	165.016	1743.73	379.674	592.58	158.385	703.22	98.9046	179.928	176.816	49.2501	336.767	192.043	164.563	647.347	143.7	116.914	152.81	183.756
hsa-mir-4455-p3_1ss5GA	0	0	0	0	0	0	0	0	0	0	0	0	0	0	0	0	0	0	0	0	10.0842	0	0	0
hsa-miR-4463_L+1	0	37.9374	0	0	0	0	0	7.61869	0	0	26.3976	0	0	0	0	0	0	0	0	0	0	0	0	0
hsa-mir-4464-p5	0	0	0	0	0	3.46139	0	0	0	0	46.929	0	0	0	0	0	0	0	0	0	0	0	21.4621	0
hsa-miR-4466_R+1	5.47219	81.9937	2879.82	0	25.8187	4.94484	0	0	6.64154	0	0	12.9905	0	7.98069	11.2677	0	17.7796	13.0069	5.61011	0	0	21.5369	33.4808	0
hsa-mir-4466-p3_1ss15GC	0	0	0	0	0	0	0	0	0	0	0	19.9188	0	0	0	0	0	0	0	0	0	0	0	0
hsa-miR-4467_R+2	25.9929	0	0	0	93.8861	0	0	11.428	34.8681	4.25879	14.6653	17.3207	33.9102	0	0	0	0	0	9.35019	10.8868	44.8747	13.8451	30.0469	9.24556
hsa-mir-4467-p3	0	0	0	0	0	0	0	0	4.42769	0	0	0	0	0	6.0672	0	6.27516	0	0	0	0	0	5.15089	0
hsa-miR-4469	0	0	0	0	0	5.43932	0	0	0	0	0	0	0	0	0	0	0	0	0	0	3.52947	0	0	0
hsa-mir-4470-p5	0	0	0	0	0	0	0	0	0	0	0	0	0	0	7.80069	0	0	0	4.6751	0	5.04211	0	0	0
hsa-miR-4470	21.8887	248.429	0	0	0	36.0973	0	21.9037	29.8869	46.8466	0	0	0	42.08	14.7346	18.0584	19.8713	14.5371	8.41517	25.9609	0	42.3046	6.86786	36.9823
hsa-mir-4471-p3	0	0	0	0	0	0	0	0	0	0	0	0	0	0	0	0	17.7796	0	0	0	10.0842	0	0	0
hsa-mir-4472-2-p3_1ss11CT	0	17.133	0	0	96.2333	0	0	0	3.32077	0	0	0	0	0	0	0	15.6879	15.3022	0	10.0494	4.03369	0	14.5942	0
hsa-mir-4473-p5	0	0	0	0	0	2.47242	0	0	5.53461	0	14.6653	0	0	0	0	0	15.6879	12.2418	6.54513	10.0494	0	0	0	0
hsa-miR-4473_R-1	15.0485	0	0	15.6144	0	18.2959	0	0	3.87423	3.65039	0	0	0	7.98069	15.6014	18.0584	0	0	14.9603	0	0	4.61504	0	5.77848
hsa-miR-4474-3p_R-2	8.20828	53.8466	0	39.0361	49.2902	20.7683	0	10.4757	7.74846	7.90917	0	10.3924	0	0	0	9.02919	35.5592	24.4836	12.1552	18.4238	15.1263	8.46091	16.3112	8.08987
hsa-miR-4476_R+1	0	0	0	0	0	0	0	0	0	0	0	0	0	0	0	0	0	0	0	0	0	0	0	0
hsa-mir-4477b-p3_1ss20GA	0	0	0	0	0	0	0	9.52336	0	0	0	11.2584	12.7163	0	0	0	0	0	5.61011	4.18724	2.52105	0	0	0
hsa-mir-4479-p5	0	0	0	0	0	0	0	0	0	0	0	0	0	0	0	0	0	0	0	0	0	0	0	0
hsa-miR-4479_R+1	0	0	0	0	0	4.45035	0	6.66635	9.40884	13.3848	0	16.4547	33.9102	11.6083	11.2677	0	13.5962	21.4231	4.6751	30.9855	0	17.691	14.5942	8.08987
hsa-miR-4480_R+1	0	0	0	0	0	0	0	0	0	0	0	0	0	5.80413	11.2677	0	0	0	0	0	0	0	0	0
hsa-miR-4482-5p_R-1_1ss3CT	0	30.5946	0	0	0	7.91174	0	0	0	0	0	0	0	66.7475	0	0	0	0	0	0	0	0	0	9.24556
hsa-miR-4482-3p_R-1	0	44.0563	0	0	0	0	0	0	0	0	0	0	0	61.6689	0	0	0	0	7.48015	0	0	0	0	0
hsa-miR-4484_L+2R-4	20.5207	29.3709	0	10.4096	0	18.2959	66.8248	5.71401	34.3146	7.30078	60.1278	0	50.8652	9.43172	78.8736	27.0876	39.7427	16.8325	16.8303	64.4834	9.07579	13.076	42.0656	21.9582
hsa-miR-4485-5p_L-1R+3	17.1006	0	0	25.1566	0	0	0	0	0	0	41.0629	13.8566	38.1489	9.43172	21.6686	0	0	10.7116	0	10.0494	0	0	24.0375	0
hsa-mir-4485-p3_1ss1CT	59.51	138.288	0	336.578	0	93.4574	70.9161	195.229	8.30192	49.2802	382.765	171.475	180.854	119.71	120.477	242.146	198.713	247.896	57.0362	944.64	84.7074	96.9159	104.735	166.42
hsa-mir-4487-p5	0	0	0	0	0	0	0	0	0	0	13.1988	0	0	0	0	0	0	0	0	0	6.55474	0	0	0
hsa-miR-4487_L+1R+1	0	0	0	0	0	0	0	7.61869	0	0	0	0	0	0	0	0	0	0	0	0	0	0	0	0
hsa-miR-4488_L+1R-1	232.568	385.493	6145.34	364.337	265.228	36.5918	2784.82	60.9495	18.2642	3.04199	32.2637	73.6129	163.899	74.7282	254.822	45.9668	71.1185	117.827	9.35019	45.2221	23.6979	3.84587	111.603	26.581
ggo-mir-4488-p3_1ss18TC	0	0	0	0	0	0	0	0	0	0	0	0	0	0	6.0672	0	0	0	0	5.86213	0	0	0	0
hsa-miR-4489	0	0	0	0	23.4715	2.9669	0	0	4.98115	0	0	16.4547	19.7809	0	0	0	0	0	0	4.18724	0	0	6.86786	0
hsa-mir-4489-p3	6.15621	0	0	0	0	0	0	0	0	0	0	0	0	0	0	0	0	0	0	0	0	0	0	0
hsa-miR-4491_1ss22AT	0	0	0	0	0	0	8.18263	0	0	0	0	0	0	0	0	0	0	0	0	0	0	0	6.86786	0
hsa-miR-4492_L+1	0	0	0	0	14.0829	5.43932	51.8233	0	6.08807	0	0	0	38.1489	0	0	0	11.5045	37.4905	0	10.0494	0	0	0	5.77848
hsa-miR-4497_R+5	0	0	64.2818	0	0	0	0	0	0	0	0	0	0	0	0	0	0	0	0	0	0	0	0	0
hsa-miR-4498_R-1	0	0	0	0	0	9.39519	0	0	0	0	30.7972	0	74.8849	5.80413	10.4009	0	0	13.772	10.2852	0	10.5884	7.69174	0	6.93417
hsa-miR-4503_R+2	0	0	0	0	21.1244	0	0	0	0	3.65039	0	9.52638	21.1938	0	0	0	0	6.88601	0	0	7.05895	0	6.86786	0
hsa-miR-4504	12.3124	78.3223	0	22.5542	77.456	12.8566	0	0	11.0692	0	30.7972	0	0	14.5103	16.4681	0	6.27516	12.2418	0	0	19.6642	5.38422	13.7357	0
hsa-miR-4507_1ss6TC	0	0	0	0	14.0829	4.45035	0	2.85701	0	2.43359	0	0	0	0	0	0	25.6236	0	0	2.09362	6.80684	0	5.58014	0
hsa-miR-4508_L+2R-1	3132.83	1496.69	1.34331e+06	6800.95	31132.6	1173.9	1920.19	1156.14	1517.04	513.488	2613.36	1704.36	11218.6	2193.96	7571	1405.27	2557.13	2693.96	853.672	2997.22	1879.7	634.568	3105.13	1440
hsa-miR-4511_R+2	23.2568	34.266	0	19.9518	16.4301	33.1304	0	17.142	9.9623	27.9863	0	0	8.47754	63.8455	7.80069	0	0	32.8998	0	25.9609	6.05053	3.84587	49.792	19.6468
hsa-mir-4511-p3	0	0	0	0	0	0	0	0	0	0	0	0	0	0	0	9.02919	0	0	0	0	0	0	0	0
hsa-mir-4512-p5	0	0	0	0	0	0	0	0	0	0	0	0	0	0	0	0	0	0	0	0	0	0	0	0
hsa-miR-4512_R-2	0	0	0	0	0	0	0	0	0	0	0	0	0	10.8828	0	0	0	0	0	0	0	0	5.15089	0
hsa-miR-4513_R+1	0	0	0	0	0	0	0	0	0	0	0	0	0	0	0	0	0	0	0	0	0	0	0	0
hsa-miR-4516_R+2	36.2532	51.399	694.243	36.4337	25.8187	6.42829	17.729	33.3318	4.42769	7.90917	0	20.7848	40.9748	22.491	5.20046	12.3125	30.3299	0	0	42.7098	0	0	12.8772	12.7127
hsa-mir-4516-p3_1ss16CG	0	0	0	0	0	0	50.4595	0	0	0	0	0	0	0	0	13.1334	0	11.4767	0	0	0	0	0	0
hsa-mir-4519-p3	0	0	0	0	0	0	0	0	0	0	0	0	19.7809	0	0	0	0	0	0	0	0	0	0	0
hsa-miR-4521_R+2	12.3124	0	0	36.4337	46.9431	24.2297	25.9116	0	26.0127	13.9932	16.1318	24.249	8.47754	7.25517	28.6025	22.9834	0	17.5976	4.6751	7.53702	7.05895	12.3068	19.7451	8.08987
hsa-mir-4521-p3	0	0	0	0	14.0829	0	0	0	0	0	0	0	0	0	0	0	0	0	0	0	7.05895	0	0	0
hsa-miR-4522	8.20828	0	0	0	11.7358	0	27.2754	0	0	0	0	0	0	8.7062	0	0	0	0	9.35019	0	0	0	0	0
hsa-miR-4523	0	0	2468.42	0	11.7358	45.4925	0	6.66635	14.9435	24.3359	0	47.6319	55.104	24.6676	30.336	44.3251	13.5962	19.8929	31.7906	41.8724	30.2526	5.38422	7.72634	18.4911
hsa-mir-4523-p3	0	0	0	0	0	0	0	0	0	0	0	0	0	0	0	0	0	0	0	0	0	0	0	0
hsa-miR-4524a-3p_R-3	0	0	0	0	0	0	0	0	0	0	0	0	0	0	0	0	25.1006	0	0	0	0	0	0	0
hsa-miR-4525_L-1R+2	4.10414	63.6369	295.696	0	0	0	0	0	0	0	0	0	0	0	0	0	0	0	0	0	6.05053	0	4.29241	8.08987
hsa-mir-4525-p3_1ss22GA	0	0	0	0	0	0	0	0	0	0	0	0	0	0	0	0	0	0	0	0	0	0	5.15089	0
hsa-miR-4526	0	0	0	0	0	11.3731	0	0	6.08807	4.25879	0	0	19.7809	15.9614	0	0	0	28.3091	0	0	0	0	7.72634	0
hsa-miR-4529-3p_L+1_1ss20CT	12.9964	0	0	17.3494	0	0	0	0	0	0	0	0	18.368	0	10.4009	0	0	0	0	5.02468	0	0	6.86786	0
hsa-mir-4530-p3_1ss5CG	0	0	0	0	0	0	0	0	0	0	0	0	0	0	0	0	0	0	0	0	0	0	0	0
hsa-miR-4533_R+2	10.9444	24.4757	784.238	14.747	0	26.2076	40.9131	13.3327	23.7988	30.4199	27.8641	11.2584	0	4.3531	5.20046	0	0	16.8325	11.2202	17.5864	20.6726	16.9218	6.00938	40.4493
hsa-miR-4632-5p_L-2	0	0	0	0	0	0	0	0	0	0	0	0	0	0	0	0	0	0	0	8.37447	0	0	0	0
hsa-miR-4632-3p	0	0	0	26.0241	0	0	0	0	0	0	0	0	0	0	0	0	0	0	7.48015	0	3.02526	0	12.8772	0
hsa-mir-4633-p5	0	0	0	0	0	0	0	0	0	0	0	0	0	0	0	0	0	0	0	0	0	0	0	0
hsa-miR-4635_R-1	0	0	0	0	0	4.94484	0	0	0	0	0	14.7226	0	5.80413	6.93394	0	0	0	0	0	0	0	0	0
hsa-mir-4636-p3_1ss13GA	0	0	0	0	0	0	0	0	0	0	0	0	0	0	0	0	0	0	0	0	0	0	0	0
hsa-miR-4637_R-1	0	0	0	0	42.2488	0	0	0	11.0692	0	0	0	0	0	0	0	0	0	0	0	0	0	0	0
hsa-miR-4638-5p	0	0	0	32.0963	0	4.94484	0	9.52336	4.42769	10.9512	0	0	0	7.25517	0	0	0	5.35578	0	26.7983	6.55474	10.7684	0	0
hsa-miR-4638-3p_L-1R+1	0	0	0	0	14.0829	3.95587	31.3667	4.76168	5.53461	0	0	12.9905	0	7.25517	9.53417	0	16.7338	0	0	0	11.5968	0	0	5.77848
hsa-miR-4639-5p	0	0	0	0	0	2.9669	0	0	0	3.04199	0	4.33017	0	0	0	0	0	0	0	5.02468	0	0	0	5.77848
hsa-miR-4639-3p	0	0	0	0	0	0	0	0	0	0	0	0	0	0	0	0	0	0	0	0	0	0	0	0
hsa-miR-4640-5p	0	0	0	0	0	0	0	0	0	0	0	0	0	0	0	0	0	0	0	0	0	0	0	0
hsa-miR-4640-3p_R+2	0	0	0	0	0	0	0	0	0	0	0	0	0	0	0	0	0	0	0	0	0	0	0	8.08987
hsa-miR-4642	0	0	0	38.1686	0	6.42829	36.8218	16.1897	15.4969	10.9512	32.2637	20.7848	0	7.25517	21.6686	17.2375	23.0089	48.9672	8.41517	22.6111	17.1432	19.2293	12.0188	26.581
hsa-mir-4644-p5	0	0	0	0	0	0	0	0	0	0	0	0	0	0	0	0	0	0	0	0	0	0	0	0
hsa-miR-4644_R-2	7.52425	0	0	18.2168	30.513	3.46139	0	16.1897	0	0	0	0	8.47754	13.7848	0	0	0	0	0	0	5.54632	5.38422	4.29241	0
hsa-miR-4645-5p_R+2	0	0	0	0	0	0	0	0	0	0	0	0	0	0	10.4009	0	0	19.8929	0	0	0	0	6.00938	0
hsa-miR-4645-3p_L+2R-1	33.5171	0	0	59.8553	32.8601	103.347	88.6451	76.1869	99.0696	100.386	105.59	76.211	46.6265	87.062	59.8053	52.5335	89.9439	120.888	48.621	125.617	87.7327	75.379	107.31	93.6113
hsa-miR-4646-5p_R+1	29.413	0	2429.85	13.012	150.218	7.41725	0	5.71401	5.53461	3.04199	0	18.1867	0	39.9034	42.4704	0	11.5045	0	0	14.2366	28.2358	3.84587	4.29241	5.77848
hsa-mir-4646-p3	0	0	0	0	0	0	0	0	2.76731	0	0	0	0	0	0	0	0	0	0	0	0	0	0	0
hsa-miR-4647_R-2	0	51.399	244.271	0	0	0	0	0	0	0	0	0	0	0	0	0	0	0	0	0	0	3.84587	0	0
hsa-mir-4647-p3_1ss21CT	0	0	0	0	0	0	0	0	0	4.86718	0	0	0	0	0	0	0	0	0	5.86213	0	0	0	5.77848
hsa-miR-4649-3p_R-2	0	0	0	0	0	0	0	0	0	0	0	0	0	0	0	0	0	0	0	0	0	0	4.29241	0
hsa-miR-4653-5p_L-2	0	0	0	0	0	0	0	0	0	0	0	16.4547	0	0	0	0	0	0	0	0	0	0	0	0
hsa-miR-4653-3p	0	0	0	0	0	4.45035	0	0	0	0	0	0	0	21.04	0	0	0	0	0	0	16.639	0	0	0
hsa-miR-4654	18.4686	0	0	0	0	16.318	0	0	2.76731	0	0	0	0	0	0	15.5959	0	0	0	0	9.58	6.92256	0	0
hsa-miR-4655-5p_R+1	6.84023	0	0	0	0	5.43932	0	0	0	4.25879	0	0	0	0	6.93394	0	0	0	4.6751	15.074	11.5968	0	0	0
hsa-miR-4656	6.15621	0	0	0	0	4.45035	0	0	0	0	0	0	0	0	0	0	0	0	0	0	0	0	0	0
hsa-miR-4657	0	14.6854	0	0	11.7358	0	0	0	0	3.04199	0	0	15.5422	3.62758	15.6014	7.38752	0	0	0	17.5864	5.54632	0	0	0
hsa-miR-4659b-5p_L+3	25.3089	0	0	12.1446	35.2073	21.7573	0	31.4271	19.9246	43.8047	0	0	16.9551	13.7848	13.8679	14.775	29.2841	18.3627	0	9.21192	6.05053	19.2293	9.44331	0
hsa-miR-4659b-3p_L+1R-1	122.782	94.2315	0	147.47	186.599	224.001	54.5508	240.941	177.384	220.544	127.588	171.475	84.7754	71.8262	71.0729	97.6794	288.657	194.338	258.065	173.352	113.195	150.758	195.734	102.857
hsa-miR-4659a-5p_R-2	0	0	0	0	0	0	0	7.61869	0	3.04199	0	0	0	7.98069	0	0	0	0	0	0	0	0	0	0
hsa-miR-4659a-3p	36.5952	73.4271	0	19.9518	261.708	74.667	54.5508	50.4738	63.3713	36.8081	0	0	19.7809	24.6676	38.1367	45.9668	40.7885	15.3022	70.1264	20.9362	61.2616	43.8429	54.0844	20.8025
hsa-miR-4660	0	0	0	0	16.4301	4.94484	0	0	0	0	0	0	0	15.9614	7.80069	13.1334	9.41274	0	0	0	7.56316	3.84587	0	8.08987
hsa-miR-4661-5p_R-1	5.47219	0	0	0	0	2.9669	0	8.57102	0	3.65039	0	0	0	0	0	12.3125	0	0	4.6751	22.6111	0	0	7.72634	10.4013
hsa-miR-4662b	0	0	0	0	0	3.95587	0	0	0	0	0	0	0	0	0	0	0	0	0	0	0	0	0	0
hsa-miR-4662a-5p	111.496	91.7839	0	111.036	32.8601	119.665	173.199	110.471	40.9561	174.002	158.385	112.584	90.4271	80.5324	39.0034	81.2627	104.586	123.948	193.549	33.4979	93.7832	127.683	78.9804	41.605
hsa-miR-4662a-3p	0	0	0	0	0	2.47242	0	0	0	0	0	0	0	0	0	0	0	0	4.6751	5.02468	0	0	10.3018	0
hsa-miR-4664-5p	6.15621	0	0	0	0	6.92277	0	0	0	0	0	0	0	0	13.8679	0	0	21.4231	0	0	11.0926	0	0	0
hsa-miR-4664-3p_R+1	0	0	0	0	0	4.94484	0	0	0	0	0	0	0	0	0	13.1334	17.7796	0	0	0	12.6053	0	11.1603	34.6709
hsa-miR-4665-5p	105.34	69.7558	2866.97	185.638	51.6374	241.803	133.65	148.564	255.146	296.898	190.649	61.4885	166.725	240.146	130.011	245.43	168.383	261.668	242.17	292.269	229.92	298.439	113.32	162.953
hsa-miR-4665-3p_L-6R+2	0	0	0	0	0	0	0	0	0	0	0	0	0	0	0	0	0	0	4.6751	0	0	0	0	0
hsa-miR-4666a-5p_L-1R+1	0	0	0	0	0	0	0	0	0	0	0	0	0	0	0	0	8.36688	0	0	0	0	0	0	0
hsa-miR-4667-5p_R-1	15.7325	0	822.807	19.0843	56.3317	19.7793	28.6392	12.3804	18.8177	6.08398	0	30.3112	0	0	4.33372	0	19.8713	24.4836	0	41.8724	0	13.8451	0	6.93417
hsa-miR-4667-3p_R+1	5.47219	0	0	0	0	0	0	0	0	0	0	0	0	0	0	0	0	0	0	0	0	0	0	0
hsa-miR-4669_R-1	52.6698	0	1439.91	13.8795	286.353	0	0	0	0	0	38.1298	0	0	36.2758	30.336	0	0	29.8394	0	0	0	0	11.1603	0
hsa-miR-4670-5p	13.6805	53.8466	0	0	0	0	0	0	0	0	0	9.52638	0	0	0	0	0	9.18134	0	0	0	0	0	0
hsa-mir-4670-p3_1ss24GA	0	0	0	0	0	0	0	0	0	0	0	0	0	0	0	0	0	0	0	0	0	0	0	0
hsa-mir-4672-p5	0	0	0	0	0	0	0	0	0	0	0	18.1867	0	0	0	0	0	0	0	0	5.54632	0	0	0
hsa-miR-4672	0	0	0	0	70.4146	0	0	0	6.64154	0	23.4645	0	0	0	5.20046	0	0	0	0	0	0	0	6.00938	0
hsa-miR-4673_R+2	3.42012	0	0	0	0	0	0	0	0	0	0	0	0	0	0	0	7.32102	0	0	0	0	5.38422	0	0
hsa-mir-4673-p3	0	0	0	0	0	0	0	0	0	0	0	0	0	0	0	0	0	0	0	0	0	0	0	0
hsa-miR-4674	0	0	0	0	0	0	0	0	0	0	0	0	0	0	0	0	0	0	0	0	0	0	0	0
hsa-miR-4676-5p	0	0	0	31.2289	0	16.318	47.732	4.76168	0	0	17.5984	12.9905	0	0	16.4681	9.02919	0	0	28.0506	46.897	12.1011	7.69174	0	5.77848
hsa-miR-4676-3p_L-1	165.534	66.0844	0	58.9879	91.539	108.292	64.0972	91.4242	98.5161	117.421	146.653	77.9431	145.531	93.5917	37.27	73.8752	146.42	90.2832	107.527	150.74	118.994	86.9166	163.112	100.546
hsa-miR-4677-5p_R-2	0	0	0	0	0	0	0	0	0	0	0	0	0	0	0	0	29.2841	0	0	0	0	0	0	0
hsa-miR-4677-3p	32.1491	0	0	29.4939	150.218	48.9539	0	46.6645	45.3838	21.9023	162.785	100.46	67.8203	29.0207	32.0695	40.2209	98.3108	4.59067	63.5813	65.3209	52.4379	25.3827	36.9147	88.9886
hsa-miR-4678_R-2	0	0	0	0	0	4.45035	0	0	0	0	0	0	0	0	0	0	0	0	0	0	0	0	0	0
hsa-mir-4678-p3	0	0	0	0	0	0	0	0	0	0	0	0	0	0	0	0	6.27516	0	0	0	0	0	0	0
hsa-miR-4679_L-1	2.39408	0	0	0	0	0	0	0	0	0	0	0	0	0	0	0	0	0	0	0	0	0	0	0
hsa-miR-4679_L-1	2.39408	0	0	0	0	0	0	0	0	0	0	0	0	0	0	0	0	0	0	0	0	0	0	0
hsa-miR-4680-5p_L+2R-3	0	0	0	0	0	0	0	0	0	0	0	0	0	0	0	0	0	0	0	0	0	0	0	9.24556
hsa-miR-4680-3p_R+2	0	0	0	4.33734	0	0	0	0	0	0	0	0	0	0	0	0	0	5.35578	0	0	0	0	0	0
hsa-miR-4681_R+1	0	0	0	0	0	0	0	0	0	0	0	0	0	0	0	0	0	17.5976	0	0	0	6.92256	0	0
hsa-miR-4682_R-3	0	0	0	0	0	0	0	0	0	0	0	19.9188	0	0	0	0	0	0	0	0	0	0	0	0
hsa-mir-4683-p5	0	0	0	0	0	0	0	0	0	0	0	0	0	0	0	0	0	0	0	0	0	5.38422	0	0
hsa-miR-4683	0	6.11893	0	19.9518	0	3.95587	16.3653	0	7.195	7.90917	32.2637	0	12.7163	0	6.93394	0	11.5045	7.65112	0	31.823	0	23.0752	0	0
hsa-mir-4684-p3_1ss6AC	0	0	0	0	0	0	0	0	0	0	0	0	0	0	0	0	0	0	0	0	0	0	0	0
hsa-miR-4685-3p_R-2	9.57632	0	372.834	21.6867	53.9845	8.90071	0	0	0	7.30078	32.2637	55.4262	66.4074	10.1572	6.93394	18.0584	15.6879	63.5043	21.5054	7.53702	11.5968	7.69174	17.1696	6.93417
hsa-miR-4686_R-3	0	0	0	0	0	0	32.7305	0	0	0	0	0	0	0	0	0	0	0	0	0	0	0	0	0
hsa-miR-4687-5p_R-1	12.3124	0	0	19.0843	0	0	0	5.71401	3.32077	15.2099	0	0	0	0	19.9351	0	5.2293	0	6.54513	23.4485	0	11.5376	48.9335	0
hsa-miR-4687-3p	23.2568	61.1893	0	0	0	8.90071	0	11.428	16.6038	10.3428	0	0	48.0394	28.2952	19.9351	7.38752	17.7796	30.6045	0	30.1481	20.1684	9.23008	23.179	15.024
hsa-miR-4688	0	64.8606	0	0	0	2.9669	0	22.8561	13.8365	12.168	36.6633	15.5886	0	18.8634	7.80069	23.8042	8.36688	0	21.5054	29.3106	21.1768	9.23008	27.4714	0
hsa-miR-4689_1ss22CT	0	36.7136	0	0	0	2.9669	0	0	0	0	0	0	0	0	0	0	0	0	0	0	0	0	0	0
hsa-miR-4690-5p_L-4	0	0	0	0	16.4301	3.95587	0	0	0	0	0	0	0	0	0	0	0	0	4.6751	0	0	0	0	0
hsa-miR-4690-3p_R+1	18.4686	0	0	0	61.026	2.9669	0	0	23.2454	0	74.7931	6.06224	29.6714	30.4717	0	32.0126	6.27516	0	0	0	28.2358	9.23008	4.29241	5.77848
hsa-miR-4691-3p	0	0	0	0	0	4.94484	35.458	0	0	0	0	0	0	0	0	0	0	0	0	0	0	0	0	0
hsa-miR-4695-5p_R+1	0	0	0	0	16.4301	0	0	0	4.42769	0	0	0	0	0	0	0	13.5962	0	0	10.0494	0	0	0	0
hsa-miR-4697-5p_R-2	0	0	0	0	0	0	0	0	0	0	23.4645	0	0	0	0	0	0	0	0	0	0	0	0	0
hsa-miR-4697-3p_R-1	0	0	0	0	0	0	0	0	0	0	0	0	0	4.3531	0	0	0	6.88601	0	0	5.04211	0	0	9.24556
hsa-mir-4698-p3	0	0	0	0	0	0	0	8.57102	0	0	0	0	0	0	0	0	0	0	0	0	0	0	0	6.93417
hsa-mir-4699-p3	0	0	0	0	0	0	0	0	3.32077	0	0	0	0	0	0	0	0	0	0	0	0	0	0	0
hsa-miR-4700-5p	0	0	0	0	0	0	0	5.71401	0	0	0	0	0	0	0	0	0	0	0	0	0	0	0	0
hsa-miR-4701-5p	67.0343	39.1611	0	24.2891	0	17.3069	0	6.66635	26.5661	8.51757	29.3306	0	15.5422	10.8828	22.5353	5.74585	0	16.8325	11.2202	20.9362	19.16	29.9978	24.896	8.08987
hsa-miR-4701-3p_L-1R+5	0	0	0	0	0	0	0	0	3.32077	0	0	0	0	0	6.93394	0	0	0	0	0	0	0	0	0
hsa-miR-4705	0	0	0	0	0	0	0	0	0	0	0	0	0	0	6.0672	0	0	0	0	0	0	6.15339	0	0
hsa-miR-4706	3.42012	0	0	0	0	0	0	0	4.98115	0	29.3306	0	0	7.98069	5.20046	0	0	6.12089	8.41517	5.02468	9.07579	0	0	20.8025
hsa-miR-4707-5p_R+1	0	0	0	0	0	0	0	0	0	0	0	0	0	7.98069	0	0	0	0	0	0	0	0	0	5.77848
hsa-miR-4707-3p	0	47.7276	0	0	0	27.6911	0	0	0	0	0	0	0	23.9421	0	0	0	0	0	0	0	0	4.29241	8.08987
hsa-miR-4708-3p_R-1	0	0	0	0	0	3.46139	27.2754	0	0	0	39.5964	26.8471	0	0	0	0	13.5962	0	0	0	0	0	0	0
hsa-miR-4709-5p_R+1	6.84023	0	0	21.6867	0	0	0	0	0	0	0	0	0	7.98069	0	29.5501	0	0	0	0	0	4.61504	0	0
hsa-miR-4709-3p_L-1R+1	0	0	0	0	0	0	0	0	0	0	0	0	0	0	0	0	0	0	0	0	0	0	0	0
hsa-miR-4710_R+1	0	0	0	17.3494	0	0	0	0	0	4.25879	33.7302	0	0	7.98069	14.7346	0	0	0	0	0	0	0	0	0
hsa-miR-4712-3p	0	0	0	11.2771	0	0	0	0	0	0	0	0	0	0	0	0	8.36688	0	0	9.21192	0	0	0	0
hsa-miR-4714-5p_R-2	0	0	0	0	30.513	0	0	0	0	3.04199	0	0	0	0	0	0	0	0	0	0	10.0842	0	0	0
hsa-miR-4714-3p_R-1	0	0	0	19.9518	0	0	0	0	0	0	32.2637	0	0	0	0	0	0	0	0	0	0	0	0	0
hsa-miR-4715-5p_L-3	0	0	0	0	0	0	0	0	0	0	0	0	0	0	0	0	0	0	0	0	0	0	0	0
hsa-mir-4715-p3	0	0	0	0	0	0	0	0	0	0	0	0	0	0	0	17.2375	0	0	0	0	0	0	0	0
hsa-miR-4716-5p_L+1R-2	0	0	0	11.2771	0	0	0	0	0	0	0	0	0	0	0	0	0	0	0	0	0	3.84587	0	0
hsa-miR-4716-3p_1ss22AT	8.8923	0	0	14.747	28.1658	0	0	6.66635	3.87423	0	0	19.9188	14.1292	0	4.33372	0	0	0	0	6.69958	31.2611	9.99926	11.1603	0
hsa-mir-4717-p5	0	0	0	0	0	0	0	0	0	0	0	0	0	0	0	0	0	0	0	0	0	0	0	0
hsa-miR-4717-3p	19.8367	0	0	0	0	7.91174	35.458	0	0	4.25879	0	0	49.4523	0	0	7.38752	6.27516	10.7116	0	14.2366	0	0	11.1603	0
hsa-miR-4720-5p_L-1	0	0	0	0	0	0	0	0	0	0	0	0	0	0	0	0	0	0	0	0	0	0	0	0
hsa-miR-4722-5p_R+1	0	0	0	0	0	0	0	0	0	0	0	0	21.1938	0	0	0	0	0	0	0	0	0	0	0
hsa-miR-4723-5p_R-1	0	0	0	26.8915	0	0	17.729	4.76168	0	0	0	0	0	15.2359	0	36.1168	0	0	0	0	0	0	14.5942	5.77848
hsa-miR-4723-3p_1ss22AT	0	0	0	0	0	0	0	0	0	0	0	0	8.47754	14.5103	0	32.0126	0	16.0673	0	0	0	0	0	8.08987
hsa-miR-4724-5p_R-3	0	0	0	13.012	0	0	0	0	0	0	0	0	0	0	7.80069	0	0	0	0	0	0	0	10.3018	0
hsa-miR-4725-3p_R+3	5.47219	0	0	0	0	0	0	0	3.87423	0	0	0	0	0	0	0	0	0	0	0	0	0	0	0
hsa-miR-4726-5p_R-2	5.47219	0	0	26.0241	0	15.8235	0	4.76168	16.0504	0	0	0	0	0	6.93394	9.02919	0	23.7185	11.2202	12.5617	11.5968	0	10.3018	0
hsa-miR-4727-5p_L-1	0	0	0	0	14.0829	0	0	0	0	0	0	0	0	0	0	0	0	0	0	0	0	0	0	0
hsa-miR-4727-3p_R-2	0	0	0	0	18.7772	0	47.732	0	0	0	0	0	0	0	0	0	8.36688	0	7.48015	0	0	0	0	0
hsa-miR-4728-5p_R-1	0	0	0	0	0	0	0	0	0	0	0	0	0	0	0	0	0	0	0	0	0	0	0	0
hsa-miR-4728-3p_1ss25GT	0	0	0	0	0	0	24.5479	0	0	0	0	0	0	0	0	0	0	0	0	0	0	0	0	0
hsa-miR-4729_R-1	0	0	0	0	0	0	0	0	0	0	0	0	0	0	0	7.38752	0	0	0	0	0	0	0	0
hsa-miR-4731-5p_R-1	0	0	0	0	0	0	0	0	0	0	27.8641	0	0	0	0	0	0	0	0	8.37447	9.07579	0	0	0
hsa-miR-4732-5p	498.653	216.61	0	334.843	4558.17	37.5808	346.398	6.66635	285.586	73.0078	161.318	543.87	696.571	363.484	344.097	92.7544	258.327	240.245	98.177	97.1439	344.88	73.0715	442.118	75.1202
hsa-miR-4732-3p_R-1	350.22	330.422	0	320.963	898.96	44.5035	361.399	45.7121	97.4092	34.6787	108.523	357.672	713.526	271.343	221.886	166.63	244.731	488.906	85.0867	107.193	248.072	93.07	397.477	147.929
hsa-miR-4733-5p_L+1R-1_1ss19CT	0	0	0	0	0	0	0	0	0	0	0	0	0	0	0	0	0	0	0	0	0	0	0	0
hsa-mir-4733-p3_1ss3AG	0	0	0	0	0	0	0	0	0	0	0	0	0	0	0	0	0	0	0	0	0	0	0	0
hsa-mir-4734-p5_1ss10CG	0	0	0	0	0	0	0	0	0	0	0	0	0	0	0	0	0	0	0	0	0	0	0	0
hsa-miR-4734_L-1R+1	0	0	334.265	6.93975	0	15.329	0	4.76168	3.87423	0	0	0	0	0	0	10.6709	0	0	7.48015	0	5.04211	7.69174	0	0
hsa-miR-4735-5p_R-1	0	0	0	0	0	0	0	4.76168	0	0	0	0	0	0	0	0	0	0	0	0	0	0	0	0
hsa-miR-4738-3p_L-1	60.194	0	0	26.8915	35.2073	12.3621	39.5494	33.3318	32.6542	67.5322	23.4645	19.0528	0	21.04	35.5365	18.0584	10.4586	12.2418	11.2202	46.0596	28.2358	43.8429	24.0375	32.3595
hsa-miR-4739	0	0	0	0	0	0	0	0	0	0	0	4.33017	16.9551	0	0	0	0	0	0	0	0	0	6.00938	0
hsa-miR-4741_R-3	17.1006	0	0	0	23.4715	3.95587	0	0	0	0	0	5.19621	0	0	8.66743	0	5.2293	0	0	0	16.639	0	0	0
hsa-miR-4742-5p	11.6284	0	0	0	11.7358	33.1304	34.0943	8.57102	12.7296	17.6435	0	19.9188	45.2135	23.9421	13.8679	14.775	43.9261	9.94645	30.8556	0	20.1684	3.84587	35.1978	13.8683
hsa-miR-4742-3p_R-1	22.5728	0	0	0	25.8187	38.0752	27.2754	20.9514	18.2642	24.9443	27.8641	21.6509	26.8455	35.5503	18.2016	16.4167	50.2013	40.5509	23.3755	17.5864	42.3537	29.2286	11.1603	17.3354
hsa-miR-4743-5p	6.84023	0	0	0	0	23.7352	0	40.9504	9.40884	30.4199	0	10.3924	28.2585	27.5696	6.0672	13.1334	6.27516	8.41623	22.4405	54.4341	0	9.23008	16.3112	31.2038
hsa-miR-4744_R+1	0	0	0	0	0	4.45035	0	0	0	0	0	0	0	0	0	0	0	0	0	0	0	0	0	0
hsa-mir-4745-p5_1ss20GT	11.6284	0	0	0	0	0	0	0	7.195	0	0	0	0	11.6083	0	0	0	23.7185	0	0	0	0	0	0
hsa-miR-4745-5p_L-4R+1	0	0	0	0	0	0	24.5479	0	0	0	0	0	0	0	0	14.775	5.2293	7.65112	0	0	0	0	0	0
hsa-miR-4746-5p_R-1	18.4686	0	539.967	0	75.1089	74.667	23.1841	44.7598	29.8869	54.1474	0	19.0528	18.368	53.6882	26.0023	45.146	42.8803	13.0069	24.3105	25.9609	36.8074	46.1504	66.9616	69.3417
hsa-miR-4747-5p_R-3	19.1526	0	629.961	82.4095	96.2333	0	0	9.52336	7.74846	3.04199	0	26.8471	12.7163	12.3338	0	26.2667	11.5045	17.5976	0	0	27.2274	0	28.3299	0
hsa-miR-4747-3p_R-1	0	0	0	20.8192	0	0	0	0	0	0	0	0	0	0	0	0	0	0	6.54513	0	0	0	6.86786	0
hsa-miR-4748	5.47219	0	0	13.012	14.0829	2.47242	38.1856	0	14.9435	0	0	16.4547	0	14.5103	7.80069	16.4167	23.0089	26.7789	0	21.7736	36.8074	0	0	15.024
hsa-miR-4749-5p	0	0	0	0	0	0	0	0	3.87423	0	0	4.33017	0	33.3738	13.8679	12.3125	0	9.94645	7.48015	0	24.7063	3.84587	6.00938	0
hsa-miR-4749-3p	0	0	0	0	0	0	0	0	0	0	0	0	0	0	0	0	0	19.1278	0	0	0	0	0	0
hsa-miR-4750-5p_R+1	41.0414	63.6369	552.823	0	11.7358	58.8436	19.0928	66.6635	60.8807	57.7978	0	67.5507	39.5619	22.491	21.6686	40.2209	33.4675	99.4645	37.4008	101.331	46.8916	36.9203	24.0375	70.4974
hsa-miR-4753-5p_L-1	0	0	0	0	35.2073	0	0	0	0	0	42.5294	0	0	0	17.3349	0	0	0	0	5.02468	0	0	0	0
hsa-miR-4753-3p_L+2R-2	0	0	0	0	0	0	0	0	0	0	35.1968	0	0	0	11.2677	0	6.27516	0	0	0	12.1011	0	0	0
hsa-miR-4754	0	0	0	21.6867	0	0	0	0	3.87423	3.65039	0	0	0	0	0	0	0	0	7.48015	0	2.52105	0	6.00938	0
hsa-miR-4755-5p	44.4615	0	205.702	17.3494	30.513	35.6028	57.2784	16.1897	37.0819	31.0283	23.4645	0	29.6714	71.1006	16.4681	35.2959	15.6879	0	31.7906	26.7983	14.6221	23.8444	13.7357	25.4253
hsa-miR-4755-3p	12.3124	0	0	0	0	0	0	0	5.53461	0	0	0	0	11.6083	13.0011	17.2375	0	0	0	4.18724	0	13.076	21.4621	0
hsa-miR-4757-5p_L+1R-2	0	0	0	0	25.8187	2.47242	0	0	0	0	0	0	0	5.80413	0	0	6.27516	0	0	0	12.1011	0	0	0
hsa-miR-4757-3p_R-1	0	52.6228	0	0	11.7358	3.46139	0	0	2.76731	0	0	0	0	6.52965	12.1344	0	0	14.5371	0	0	0	0	7.72634	10.4013
hsa-mir-4758-p3_1ss26CT	0	0	0	0	0	0	20.4566	0	0	0	0	0	0	0	0	0	0	0	0	0	0	0	0	0
hsa-miR-4761-5p	0	0	0	0	0	0	0	0	0	3.04199	0	0	0	0	0	0	0	0	0	0	0	0	0	0
hsa-miR-4761-3p_R-1	0	0	0	0	0	0	47.732	0	0	0	0	0	0	21.04	0	0	0	0	0	0	0	0	4.29241	6.93417
hsa-miR-4762-5p_R+1	0	0	0	0	30.513	3.46139	0	0	2.76731	3.04199	0	0	0	0	0	0	0	0	4.6751	5.86213	6.55474	5.38422	0	0
hsa-miR-4762-3p	7.52425	0	0	0	0	2.47242	0	6.66635	0	0	0	6.06224	0	0	0	0	0	19.8929	0	0	10.5884	0	0	6.93417
hsa-mir-4763-p5_1ss24AT	0	0	0	0	0	0	0	0	0	0	0	0	0	0	0	4.10418	0	0	0	0	0	0	0	0
hsa-miR-4763-3p_1ss24GT	0	0	0	0	0	0	0	0	0	0	0	0	0	0	0	11.4917	0	0	0	0	0	0	0	0
hsa-mir-4765-p5	0	0	0	0	0	0	0	0	0	0	17.5984	0	0	22.491	0	0	0	0	0	0	0	0	0	0
hsa-miR-4765	0	0	0	0	14.0829	12.3621	0	0	3.32077	6.08398	21.998	0	0	0	0	0	0	0	0	0	7.56316	0	0	0
hsa-miR-4766-5p_R+1	8.20828	0	0	0	0	3.95587	0	13.3327	3.87423	10.3428	0	0	0	0	22.5353	0	0	9.94645	0	5.02468	0	5.38422	0	0
hsa-miR-4766-3p	0	0	0	0	0	15.329	0	0	4.98115	4.25879	0	0	0	5.80413	0	0	13.5962	0	5.61011	7.53702	3.52947	0	0	11.557
hsa-miR-4767_R+1	10.9444	0	0	0	0	0	0	4.76168	19.9246	0	0	0	0	0	6.0672	0	0	0	0	5.02468	0	0	11.1603	8.08987
hsa-miR-4769-3p_R+1	0	0	0	0	0	0	0	0	0	0	0	0	0	0	0	0	0	0	0	0	0	0	0	0
hsa-mir-4771-1-p5	0	0	0	0	0	0	20.4566	0	0	3.65039	0	0	0	0	0	0	0	0	0	0	0	7.69174	0	0
hsa-miR-4772-5p	0	58.7417	0	0	0	0	32.7305	5.71401	0	0	0	46.7659	0	3.62758	13.8679	0	0	17.5976	4.6751	0	7.56316	13.8451	5.15089	0
hsa-miR-4772-3p	6.15621	276.576	0	222.072	53.9845	36.5918	45.0044	89.5196	37.0819	15.8183	187.716	71.8809	98.9046	84.16	64.139	38.5793	17.7796	104.055	18.7004	5.02468	18.1516	26.1519	28.3299	9.24556
hsa-mir-4773-1-p5	0	0	0	0	0	0	4.09131	4.28551	0	0	0	0	7.77108	0	3.0336	2.87292	0	0	0	0	0	0	0	0
hsa-miR-4773_L-1R+1	0	0	0	0	0	0	0	0	0	0	0	0	0	0	0	0	0	0	0	0	0	0	0	0
hsa-mir-4773-2-p5	0	0	0	0	0	0	4.09131	4.28551	0	0	0	0	7.77108	0	3.0336	2.87292	0	0	0	0	0	0	0	0
hsa-miR-4773_L-1R+1	0	0	0	0	0	0	0	0	0	0	0	0	0	0	0	0	0	0	0	0	0	0	0	0
hsa-miR-4774-5p	3.42012	0	0	0	0	4.45035	0	0	0	0	0	0	0	0	0	0	0	0	5.61011	0	0	0	0	0
hsa-miR-4775	19.8367	0	0	0	0	27.6911	12.2739	16.1897	15.4969	6.69238	27.8641	16.4547	0	18.8634	0	54.1751	0	0	33.6607	0	38.32	24.6136	42.9241	18.4911
hsa-mir-4775-p3_1ss9AG	0	0	0	0	0	0	0	0	0	0	0	0	0	0	0	0	0	0	0	0	0	0	0	0
hsa-mir-4777-p5	0	0	0	0	0	2.47242	0	0	0	0	0	13.8566	0	0	0	0	0	0	0	0	0	8.46091	0	0
hsa-miR-4777-3p_R-1	13.6805	0	0	0	0	3.46139	0	0	11.0692	0	0	5.19621	0	0	0	0	0	3.82556	0	0	0	4.61504	7.72634	5.77848
hsa-mir-4778-p5_1ss13TA	0	0	0	0	0	0	0	0	0	0	0	0	0	0	0	0	0	0	0	0	0	0	0	0
hsa-mir-4779-p5	3.42012	0	0	0	0	0	0	0	0	0	0	0	0	0	0	0	0	0	0	0	0	0	0	0
hsa-miR-4779	3.42012	0	0	0	0	0	0	0	0	0	0	18.1867	0	0	0	0	0	0	0	0	0	0	0	0
hsa-miR-4781-5p	10.2603	0	0	0	0	0	0	0	0	0	0	0	14.1292	0	0	0	0	0	5.61011	0	0	0	0	9.24556
hsa-mir-4781-p3	8.8923	52.6228	0	0	0	4.45035	31.3667	5.71401	12.1761	6.08398	0	0	12.7163	14.5103	32.9362	0	19.8713	0	4.6751	22.6111	10.0842	10.7684	6.00938	26.581
hsa-miR-4782-5p_R-2	0	0	0	0	0	0	0	0	0	0	0	0	0	0	0	0	0	0	0	0	0	0	0	0
hsa-miR-4783-3p_1ss23CT	0	0	0	0	0	0	0	0	0	0	0	0	0	0	0	0	0	0	0	0	0	0	0	0
hsa-miR-4784_R+2	0	0	0	0	0	0	27.2754	0	0	0	0	0	0	0	0	0	0	0	0	16.7489	0	0	0	0
hsa-mir-4785-p5	0	0	0	0	0	0	0	0	0	0	0	0	0	0	0	11.4917	0	0	0	0	0	0	0	0
hsa-miR-4785	137.489	0	1067.08	16.4819	274.617	81.0953	31.3667	67.6158	177.661	124.113	7.33266	0	0	77.6303	70.2062	40.2209	83.6688	81.1019	64.5163	131.479	138.658	66.1489	64.3862	88.9886
hsa-miR-4786-5p	12.3124	0	0	0	0	2.47242	0	0	0	0	21.998	0	0	0	6.0672	0	0	0	13.0903	0	6.55474	6.15339	0	0
hsa-miR-4786-3p	0	0	0	0	0	0	0	0	0	0	0	0	0	0	0	10.6709	0	0	0	0	0	0	0	0
hsa-mir-4787-p5_1ss6GC	0	52.6228	372.834	0	0	0	0	0	0	0	0	9.52638	48.0394	3.62758	0	0	6.27516	0	0	0	0	4.61504	0	0
hsa-miR-4787-3p	6.15621	0	0	0	0	0	0	0	0	0	0	0	0	0	0	0	0	0	6.54513	0	0	8.46091	0	6.93417
hsa-miR-4793-3p_R-1_1ss22CT	0	0	0	0	0	5.43932	0	0	0	0	0	0	0	0	0	0	0	0	0	0	0	0	0	0
hsa-miR-4794	0	0	0	0	0	0	0	0	0	0	11.7323	0	0	0	0	9.85003	9.41274	0	0	0	0	0	0	15.024
hsa-miR-4795-3p_L-1	3.42012	0	0	0	0	0	10.9102	4.76168	0	0	0	0	0	0	0	0	6.27516	0	0	0	0	0	5.15089	0
hsa-miR-4796-5p	0	0	0	0	11.7358	4.45035	0	0	0	0	19.0649	0	0	0	10.4009	19.7001	0	0	0	0	10.0842	0	0	0
hsa-miR-4796-3p_R-1	0	0	0	0	0	0	0	5.71401	0	0	0	0	0	0	0	0	14.642	0	0	0	18.1516	0	0	0
hsa-miR-4797-5p	0	0	0	13.8795	0	0	0	6.66635	0	0	0	0	0	0	0	0	0	0	0	0	4.5379	0	0	0
hsa-miR-4797-3p_L-2R+2	0	0	0	34.6987	51.6374	9.88967	0	0	16.0504	15.2099	0	0	38.1489	5.07862	6.93394	16.4167	18.8255	0	0	16.7489	21.1768	0	7.72634	0
hsa-miR-4799-5p_L-2R+1	13.6805	0	0	0	0	14.8345	0	4.76168	0	6.69238	0	0	0	0	5.20046	0	0	20.658	0	0	0	0	0	0
hsa-miR-4799-3p_R-1	0	0	0	0	14.0829	0	0	0	0	0	0	0	0	0	0	0	0	0	0	0	0	3.84587	0	0
hsa-mir-4800-p5_1ss16CA	0	0	0	0	0	30.1635	0	8.57102	0	0	0	0	0	13.0593	0	12.3125	13.5962	0	4.6751	17.5864	14.6221	0	6.00938	0
hsa-miR-4800-3p_R+1	0	0	0	0	0	0	0	0	0	0	0	0	0	0	0	0	0	0	0	0	0	0	0	0
hsa-miR-4802-3p_1ss23CT	0	0	0	0	0	0	0	0	0	0	0	0	0	0	0	0	9.41274	0	0	0	0	0	0	0
hsa-mir-4804-p5_1ss7CG	10.2603	0	0	0	14.0829	28.6801	0	4.76168	17.1573	9.73437	0	0	0	0	0	0	0	15.3022	17.7654	16.7489	12.1011	9.99926	9.44331	20.8025
hsa-miR-4804-3p	0	0	0	0	0	0	17.729	5.71401	0	0	0	0	0	0	0	0	0	0	4.6751	10.8868	0	3.84587	0	0
hsa-miR-4999-5p	0	24.4757	0	0	0	10.8786	0	0	7.74846	0	0	0	21.1938	15.2359	13.8679	9.85003	13.5962	0	7.48015	7.53702	0	7.69174	11.1603	6.93417
hsa-miR-4999-3p_R+2	0	0	0	0	0	3.46139	0	0	0	0	0	0	0	0	0	0	0	5.35578	5.61011	0	0	5.38422	0	0
hsa-miR-5000-5p	0	0	0	0	0	0	0	0	0	0	0	0	0	0	0	0	0	33.6649	0	0	0	6.15339	0	0
hsa-miR-5000-3p_R-1	0	0	501.398	0	25.8187	0	0	0	8.30192	0	0	32.0433	31.0843	0	8.66743	0	0	0	7.48015	0	12.1011	0	0	0
hsa-miR-5001-5p_R-1	0	0	0	0	0	0	0	0	0	0	0	0	0	0	0	14.775	0	0	0	0	0	0	0	0
hsa-miR-5001-3p_R-1	51.9858	0	0	19.0843	152.565	10.8786	64.0972	4.76168	49.8115	12.7764	38.1298	40.7036	122.924	60.9434	39.8702	32.0126	59.614	13.0069	21.5054	38.5226	90.7579	24.6136	40.3487	36.9823
hsa-miR-5002-3p	0	0	0	0	0	0	0	0	0	0	0	0	0	0	0	0	0	0	0	0	0	0	0	0
hsa-miR-5003-5p_R-1	0	0	0	0	0	5.9338	0	0	0	0	0	0	0	8.7062	10.4009	0	17.7796	0	0	0	0	0	0	0
hsa-miR-5003-3p	0	0	0	0	0	0	0	0	0	3.04199	0	0	0	0	0	0	0	0	0	0	0	0	0	0
hsa-miR-5004-5p	0	0	0	0	0	11.8676	0	0	0	0	0	19.0528	0	8.7062	0	0	0	0	0	0	0	5.38422	7.72634	0
hsa-miR-5004-3p_R+1	0	0	0	20.8192	0	5.9338	0	0	0	7.30078	27.8641	0	0	0	0	0	0	21.4231	5.61011	5.86213	9.58	5.38422	0	0
hsa-miR-5006-5p_L+1_1ss22AT	0	0	0	0	0	0	0	0	0	0	0	19.9188	0	5.07862	0	0	0	0	0	0	0	0	0	10.4013
hsa-miR-5006-3p_R+1	0	0	0	0	0	0	17.729	0	0	23.7275	46.929	0	0	0	7.80069	0	17.7796	0	12.1552	15.9115	8.06737	39.997	0	9.24556
hsa-mir-5008-p3	0	0	0	0	0	0	0	0	3.32077	0	0	0	0	0	0	0	0	0	0	0	0	0	0	0
hsa-miR-5009-5p_L-1	0	0	0	0	0	2.47242	0	5.71401	2.76731	0	0	0	0	0	0	0	0	0	5.61011	0	0	9.23008	11.1603	0
hsa-miR-5009-3p_R-1	0	0	0	0	0	0	0	0	0	0	0	0	0	0	0	0	0	0	0	0	0	0	0	0
hsa-miR-5010-5p	521.91	177.449	5361.1	202.988	2309.6	200.76	244.115	311.414	431.7	245.793	447.292	233.829	519.956	235.067	280.825	146.109	368.143	231.064	120.617	363.452	476.983	215.369	291.884	361.733
hsa-miR-5010-3p_R+1	28.0449	0	0	18.2168	32.8601	39.0642	32.7305	16.1897	18.8177	34.0703	0	14.7226	11.3034	15.2359	51.1378	32.0126	37.651	55.0881	52.3611	5.86213	14.1179	36.1512	52.3674	6.93417
hsa-mir-5088-p5_1ss18GT	0	0	0	0	0	0	0	9.52336	0	0	0	0	0	0	0	0	0	0	0	0	0	0	0	0
hsa-mir-5088-p3_1ss22TA	0	0	0	0	0	0	0	0	0	0	0	12.9905	0	0	0	0	0	0	0	0	0	0	0	0
hsa-miR-5090_R-1	0	0	0	14.747	14.0829	0	0	8.57102	2.76731	0	0	0	0	0	6.93394	0	6.27516	20.658	0	0	4.03369	0	0	0
hsa-mir-5093-p5	0	0	0	0	0	0	0	0	0	0	0	0	0	0	0	0	0	0	0	0	0	0	0	0
hsa-miR-5094_L-1R+1	0	50.1752	0	33.8313	42.2488	23.7352	0	25.7131	34.3146	10.9512	16.1318	11.2584	0	35.5503	8.66743	21.3417	53.3388	0	23.3755	7.53702	46.8916	16.9218	31.7639	30.0481
hsa-mir-5094-p3	0	0	0	0	0	0	0	0	0	0	0	0	0	0	0	0	0	0	0	0	0	0	0	0
hsa-mir-5100-p3_1ss17TC	0	0	0	0	0	11.8676	30.003	34.2841	33.2077	0	0	27.7131	33.9102	0	20.8018	22.1626	42.8803	17.5976	22.4405	5.86213	21.6811	10.7684	7.72634	39.2936
hsa-miR-5187-5p	62.9301	67.3082	977.083	17.3494	14.0829	52.9098	53.1871	86.6626	91.3211	52.9306	133.454	38.1055	59.3428	74.7282	101.409	80.4419	61.7057	221.882	71.0614	82.0698	61.5137	79.2249	82.4143	156.019
hsa-miR-5187-3p_R+1	0	0	0	0	0	5.9338	0	0	0	0	0	13.8566	0	0	0	0	0	17.5976	8.41517	8.37447	0	0	20.6036	0
hsa-mir-5188-p5	0	0	0	0	0	0	0	0	0	0	0	0	0	0	0	0	0	0	12.1552	0	0	0	0	0
hsa-miR-5188_L-1R+1	0	0	0	0	14.0829	2.47242	0	0	6.08807	9.12597	0	0	0	0	6.0672	13.1334	0	5.35578	16.8303	5.02468	0	0	0	0
hsa-miR-5189-5p_R-3	41.0414	0	977.083	56.3855	28.1658	22.2518	0	66.6635	147.221	54.1474	27.8641	21.6509	7.06462	10.8828	70.2062	28.7292	19.8713	17.5976	14.0253	171.677	128.07	28.4594	105.593	26.581
hsa-miR-5189-3p	7.52425	0	64.2818	0	0	12.3621	0	79.9962	23.7988	7.30078	21.998	0	0	0	20.8018	0	0	0	0	73.6953	43.8663	3.84587	48.075	0
hsa-miR-5190	0	0	334.265	0	0	3.95587	0	0	3.32077	5.47558	0	0	0	0	0	0	27.1924	0	15.8953	0	0	15.3835	9.44331	0
hsa-miR-5192_R-1	6.15621	0	0	22.5542	0	0	0	8.57102	0	0	0	0	22.6068	0	0	13.1334	0	0	0	0	0	11.5376	0	0
hsa-mir-5193-p5	0	0	0	0	0	0	0	0	0	0	0	0	0	0	0	9.02919	0	0	0	0	0	0	0	0
hsa-mir-5193-p3	10.2603	0	0	0	0	16.8124	0	0	2.76731	34.0703	26.3976	17.3207	0	0	18.2016	0	25.1006	0	4.6751	0	16.639	3.84587	10.3018	0
hsa-miR-5194_L+2R-2	0	0	0	0	0	0	0	0	4.42769	0	0	0	0	0	0	0	0	0	0	8.37447	0	0	0	0
hsa-miR-5195-5p_R+2	0	0	0	0	0	0	0	0	0	0	0	0	0	0	0	0	0	0	0	0	3.52947	0	0	0
hsa-miR-5196-3p_R+1	0	0	0	18.2168	0	0	0	0	0	0	0	0	14.1292	12.3338	0	0	7.32102	14.5371	0	0	0	0	0	0
hsa-miR-5571-5p_L+2R-2	0	0	0	0	0	0	0	0	0	0	0	0	0	0	0	9.02919	0	0	0	0	0	0	0	0
hsa-mir-5571-p3	0	0	0	0	0	2.47242	0	0	0	0	0	0	0	0	0	0	0	0	0	0	0	0	0	0
hsa-miR-5581-3p	13.6805	0	0	19.9518	0	20.7683	38.1856	19.0467	0	27.9863	20.5314	30.3112	0	5.80413	11.2677	8.20836	5.2293	39.7858	18.7004	24.286	20.1684	23.8444	9.44331	11.557
hsa-miR-5582-3p_L+1R-1_1ss22GT	0	0	0	0	0	10.3842	17.729	12.3804	0	0	21.998	0	14.1292	5.80413	0	0	0	0	0	0	0	0	0	0
hsa-miR-5583-3p_1ss5AG	0	0	0	0	7.04146	0	0	0	1.66038	0	0	0	0	0	0	0	0	0	0	0	0	0	0	0
hsa-miR-5583-3p_1ss5AG	0	0	0	0	7.04146	0	0	0	1.66038	0	0	0	0	0	0	0	0	0	0	0	0	0	0	0
hsa-miR-5584-5p	4.78816	0	0	26.0241	0	13.8455	10.9102	0	4.42769	15.8183	0	0	0	6.52965	0	37.7584	21.9631	0	0	0	10.5884	23.0752	0	33.5152
hsa-miR-5584-3p_R-1	0	0	0	0	0	0	0	0	0	0	0	0	0	0	0	0	0	0	0	0	0	0	0	20.8025
hsa-miR-5585-5p_R-1	0	0	0	0	0	0	0	0	0	3.65039	0	0	0	0	0	0	0	0	0	5.02468	0	0	0	0
hsa-miR-5585-3p	13.6805	0	0	21.6867	0	20.2738	21.8203	6.66635	12.7296	3.04199	0	28.5791	0	0	12.1344	25.4459	10.4586	0	11.2202	10.0494	10.0842	16.9218	0	0
hsa-miR-5586-5p	6.15621	0	0	0	0	2.47242	0	0	8.85538	0	0	16.4547	0	0	0	0	0	0	4.6751	0	0	0	0	0
hsa-miR-5586-3p_R-2	0	0	0	0	0	16.318	0	5.71401	11.6227	3.04199	0	0	0	0	0	0	0	0	9.35019	5.86213	0	0	0	0
hsa-miR-5587-5p_R+2	21.2047	0	0	0	0	28.1856	0	30.4747	28.78	31.6367	30.7972	0	38.1489	10.1572	36.4032	46.7876	38.6968	0	20.5704	41.8724	24.2021	13.076	13.7357	8.08987
hsa-miR-5587-3p_R-1	0	0	0	0	0	0	0	0	0	0	0	0	0	0	0	0	0	0	0	0	0	0	0	0
hsa-miR-5588-5p	11.6284	42.8325	604.249	0	30.513	7.41725	0	0	11.0692	12.7764	0	0	64.9945	14.5103	0	0	0	0	10.2852	9.21192	9.07579	12.3068	6.86786	0
hsa-miR-5680_L-1	0	0	0	0	0	0	28.6392	0	0	0	0	0	0	5.80413	0	0	0	0	0	0	0	0	0	0
hsa-miR-5683	0	0	0	131.855	18.7772	12.3621	107.738	34.2841	109.032	19.4687	85.0588	181.001	16.9551	63.8455	32.9362	118.2	7.32102	26.7789	19.6354	36.0102	273.786	19.2293	86.7067	67.0303
hsa-mir-5683-p3	0	0	0	0	0	0	0	0	0	0	0	0	0	0	0	0	0	0	0	0	2.52105	0	0	0
hsa-miR-5684_L-1R-1_1ss6TC	0	0	0	0	0	2.9669	0	18.0944	0	0	0	0	0	0	0	0	23.0089	0	0	0	0	0	0	5.77848
hsa-mir-5684-p3_1ss17CG	0	0	0	0	9.38861	0	0	6.66635	11.6227	0	26.3976	3.89716	0	10.52	12.1344	0	0	0	3.27257	0	0	0	4.72165	0
hsa-mir-5685-p3_1ss13AT	0	0	0	0	0	0	0	0	0	0	0	0	0	0	0	0	0	0	0	0	0	0	0	0
hsa-mir-5689-p5_1ss14AC	0	0	0	15.6144	0	0	0	0	0	0	0	0	0	0	0	0	0	0	0	0	0	0	0	0
hsa-miR-5690	0	0	0	0	0	0	0	10.4757	0	0	0	0	0	9.43172	0	0	11.5045	0	15.8953	0	0	0	0	0
hsa-mir-5690-p3	0	0	0	0	11.7358	7.41725	0	4.76168	0	0	0	0	0	0	0	0	0	0	4.6751	0	0	0	0	0
hsa-mir-5692c-2-p5	0	48.9514	0	0	0	0	0	0	0	0	0	0	0	0	0	0	0	0	0	0	0	0	0	0
hsa-mir-5695-p5	22.5728	0	0	0	21.1244	2.9669	0	0	0	0	0	0	0	8.7062	0	0	0	0	0	4.18724	5.54632	8.46091	0	0
hsa-miR-5695_L-1R+1	0	0	0	0	44.5959	0	0	0	0	0	0	0	0	0	0	0	0	13.772	0	0	0	0	0	0
hsa-miR-5696_R-1	0	0	0	0	23.4715	0	0	0	0	0	0	0	0	7.25517	0	0	0	0	0	0	0	0	0	0
hsa-mir-5696-p3	7.52425	0	0	0	0	2.9669	0	7.61869	0	0	0	0	0	0	0	10.6709	5.2293	0	0	0	2.52105	0	0	10.4013
hsa-miR-5697_L-2R+2	6.84023	0	0	0	0	3.46139	0	0	0	0	0	0	0	0	0	0	0	4.59067	6.54513	0	3.52947	9.23008	7.72634	0
hsa-mir-5697-p3	0	0	0	0	0	0	0	0	0	0	0	0	0	0	0	0	0	0	0	0	0	0	4.29241	0
hsa-miR-5698	7.52425	0	462.829	0	0	9.39519	0	0	3.87423	0	0	0	0	3.62758	9.53417	0	0	0	0	0	6.05053	9.23008	0	0
hsa-mir-5698-p3_1ss21GC	0	0	0	0	0	0	0	0	0	0	0	0	0	0	0	0	12.5503	0	0	0	0	0	0	0
hsa-miR-5699-5p_R-3	0	0	0	0	0	0	0	0	0	0	0	7.79431	0	0	0	0	0	9.94645	0	0	0	0	4.29241	0
hsa-miR-5703_L+2	0	0	0	0	0	0	0	0	3.87423	0	0	0	0	0	0	0	0	0	0	0	0	0	0	0
hsa-miR-5706	0	0	0	0	0	0	0	6.66635	7.74846	0	0	0	0	0	0	0	0	0	0	8.37447	0	0	0	5.77848
hsa-mir-5708-p3_1ss5AG	0	0	0	0	0	0	0	0	0	0	0	0	0	0	4.33372	0	0	0	0	0	0	0	0	0
hsa-mir-6083-p5_1ss11TG	0	0	0	0	0	0	0	0	0	0	0	0	0	0	11.2677	0	0	0	0	0	0	0	0	0
hsa-mir-6084-p3_1ss1GC	0	0	0	0	0	0	0	0	0	0	0	0	0	0	0	0	0	17.5976	0	0	0	0	0	0
hsa-mir-6089-1-p3_1ss11GT	0	22.0281	437.116	0	0	0	0	5.71401	0	0	0	0	0	0	0	0	0	0	0	0	0	0	0	0
hsa-mir-6124-p5_1ss20TA	0	0	0	0	0	0	17.729	0	2.76731	0	0	0	0	0	0	0	0	0	0	0	10.0842	0	0	0
hsa-miR-6125_L-1	0	0	347.122	0	0	0	0	0	3.32077	0	0	0	0	0	4.33372	0	0	0	0	0	0	0	0	0
hsa-mir-6127-p3_1ss5TC	0	0	0	0	0	0	0	0	0	0	0	0	0	0	11.2677	0	17.7796	0	0	0	0	0	0	0
hsa-miR-6131_R-1_1ss15GT	0	0	0	0	0	0	0	0	0	0	0	0	0	0	0	0	0	0	0	0	0	0	0	0
hsa-mir-6165-p5_1ss3AG	0	0	771.381	0	0	0	0	0	0	0	0	0	0	0	5.20046	0	0	0	0	0	0	0	0	0
hsa-miR-6500-3p	0	55.0704	0	25.1566	30.513	14.34	0	22.8561	0	4.86718	0	0	0	0	0	23.8042	37.651	0	10.2852	15.074	13.1095	7.69174	0	0
hsa-miR-6501-5p_R+2	5.47219	68.532	629.961	5.20481	0	5.43932	42.2769	0	0	0	20.5314	0	0	0	6.93394	9.02919	26.1465	0	0	0	3.52947	12.3068	0	6.93417
hsa-miR-6501-3p	0	0	0	0	0	0	35.458	0	0	0	27.8641	0	0	0	0	18.8792	0	0	0	0	7.56316	0	0	0
hsa-miR-6502-5p	0	0	0	0	0	9.88967	0	11.428	4.98115	3.04199	32.2637	0	0	4.3531	6.0672	0	14.642	15.3022	0	19.2613	0	4.61504	0	12.7127
hsa-miR-6503-5p_1ss23AT	0	0	0	0	0	0	0	0	0	0	0	0	9.89046	0	0	0	0	0	0	0	0	0	0	0
hsa-miR-6503-3p_L-1R+2_1ss7AG	34.8852	231.296	0	62.4577	0	0	28.6392	0	12.7296	0	46.929	30.3112	0	0	20.8018	33.6543	0	71.9205	10.2852	4.18724	4.5379	0	24.896	0
hsa-miR-6504-5p_R+1	0	0	0	0	0	0	0	0	0	0	0	0	0	10.8828	0	0	10.4586	0	0	0	0	0	0	0
hsa-miR-6505-5p	4.10414	0	0	0	0	13.3511	20.4566	0	7.74846	0	0	6.92828	0	13.7848	0	0	0	25.2487	7.48015	19.2613	7.56316	6.92256	0	5.77848
hsa-miR-6505-3p	0	0	0	0	0	0	0	0	0	0	0	0	0	0	0	0	0	0	0	0	0	0	0	0
hsa-miR-6506-5p_R-1	0	0	0	0	0	0	0	0	0	0	0	0	0	0	0	0	0	0	0	0	0	0	0	0
hsa-miR-6507-5p	0	0	0	0	0	0	0	0	0	0	0	0	0	0	0	0	0	0	0	0	0	0	0	0
hsa-mir-6508-p3	0	0	0	0	0	0	0	0	0	0	0	0	0	0	0	0	0	0	0	7.53702	0	5.38422	0	8.08987
hsa-miR-6509-5p_R-1	7.52425	0	0	0	14.0829	0	24.5479	5.71401	2.76731	9.73437	46.929	0	0	0	0	0	15.6879	0	0	0	0	0	5.15089	0
hsa-miR-6509-3p_R-2	3.42012	0	0	0	0	0	0	13.3327	0	0	0	14.7226	0	0	0	0	0	0	0	4.18724	0	0	0	0
hsa-miR-6511b-5p_R-2	5.8142	0	0	0	0	1.73069	0	4.28551	10.239	3.65039	0	0	0	11.971	6.0672	7.79794	0	11.0941	2.33755	0	5.54632	7.30715	3.00469	6.35633
hsa-miR-6511a-3p	21.2047	40.3849	0	43.3734	0	70.7112	98.1915	18.0944	10.5158	47.455	38.1298	10.3924	67.8203	36.2758	38.1367	54.1751	18.8255	0	57.0362	30.1481	25.7147	13.8451	34.3393	20.8025
hsa-miR-6511b-5p_R-2	5.8142	0	0	0	0	1.73069	0	4.28551	10.239	3.65039	0	0	0	11.971	6.0672	7.79794	0	11.0941	2.33755	0	5.54632	7.30715	3.00469	6.35633
hsa-miR-6511b-3p_R-1	38.9893	19.5806	0	87.6143	0	37.5808	13.6377	30.4747	21.0315	30.4199	0	32.9093	33.9102	39.1779	0	32.8334	25.1006	28.3091	9.35019	0	15.6305	40.7662	21.4621	31.2038
hsa-miR-6512-5p_L+1R-3	0	0	0	0	0	4.45035	0	0	0	0	0	0	0	0	0	0	0	0	0	0	0	0	0	0
hsa-miR-6513-5p	116.284	0	0	112.771	199.508	72.6891	62.7335	44.7598	107.372	62.665	23.4645	54.5602	46.6265	68.1986	105.743	76.3377	61.7057	81.1019	87.8918	23.4485	54.959	70.764	51.5089	110.947
hsa-miR-6513-3p_R+1	16.4166	0	0	87.6143	16.4301	75.656	96.8277	0	14.9435	43.1963	21.998	51.9621	50.8652	42.8055	19.9351	18.0584	87.8522	42.0812	57.0362	32.6604	61.5137	3.84587	44.6411	13.8683
hsa-miR-6514-5p_R-1	10.2603	0	0	0	16.4301	8.40622	0	14.285	7.195	27.3779	0	18.1867	0	5.07862	11.2677	24.6251	5.2293	20.658	15.8953	0	6.55474	22.306	6.00938	28.8924
hsa-miR-6514-3p_L-1	3.42012	0	0	0	0	0	20.4566	0	0	0	0	0	0	0	0	0	0	0	0	0	0	0	0	0
hsa-miR-6515-5p	143.645	199.477	977.083	173.494	75.1089	164.663	106.374	177.134	178.768	192.862	109.99	71.8809	80.5366	190.811	83.2073	141.184	127.595	135.425	96.307	237.835	151.767	125.375	129.631	181.444
hsa-miR-6516-5p_R-1	50.6177	74.6509	0	97.1565	21.1244	76.1505	0	145.707	44.2769	62.0566	42.5294	56.2922	26.8455	30.4717	68.4727	45.146	54.3847	83.3972	62.6463	152.415	124.036	64.6106	88.4237	76.2759
hsa-miR-6516-3p	44.4615	0	0	22.5542	14.0829	23.2407	0	33.3318	21.0315	29.8115	23.4645	5.19621	0	31.1972	34.6697	8.20836	37.651	15.3022	26.1805	16.7489	11.0926	21.5369	18.0281	39.2936
hsa-miR-6716-3p_R+1	0	0	0	0	0	4.45035	0	11.428	0	8.51757	30.7972	0	0	15.2359	0	0	15.6879	20.658	17.7654	0	7.05895	5.38422	0	6.93417
hsa-miR-6718-5p_L-1R+2	0	0	0	0	0	0	0	0	0	0	0	0	16.9551	0	0	0	0	0	0	0	0	0	0	0
hsa-miR-6720-3p	0	0	0	0	0	0	0	0	0	0	0	0	0	0	0	0	0	0	0	0	0	0	0	0
hsa-miR-6721-5p_R+1	25.3089	0	0	9.54215	0	81.0953	0	6.66635	31.5473	31.0283	23.4645	23.3829	0	15.2359	48.5376	50.8918	39.7427	35.9603	99.112	8.37447	33.7821	23.0752	43.7826	10.4013
hsa-mir-6721-p3_1ss22GT	0	0	0	0	0	0	0	0	0	0	0	0	0	11.6083	0	0	0	0	5.61011	0	0	0	0	0
hsa-miR-6724-5p_L-1R-1	0	0	244.271	32.9638	0	8.90071	19.0928	0	6.64154	0	0	45.8998	97.4917	13.7848	7.80069	63.2043	21.9631	22.9534	10.2852	28.4732	43.3621	0	14.5942	34.6709
hsa-mir-6724-4-p3_1ss25CT	0	0	0	0	0	0	0	7.61869	0	0	0	0	0	0	0	0	0	0	0	5.02468	0	0	0	0
hsa-mir-6726-p5_1ss22AT	0	0	0	22.5542	0	0	24.5479	8.57102	0	0	24.931	16.4547	0	0	0	0	0	0	0	0	0	0	0	0
hsa-mir-6726-p3	0	0	0	0	0	0	0	0	0	0	0	14.7226	0	0	0	14.775	0	0	0	0	0	0	0	0
hsa-miR-6727-5p_R+1	0	0	0	0	0	2.47242	0	0	0	0	0	0	0	0	9.53417	0	0	0	0	0	4.03369	0	0	13.8683
hsa-miR-6727-3p_R-1	0	0	0	0	0	0	0	0	0	3.04199	0	0	0	0	0	0	0	0	0	0	0	0	0	0
hsa-miR-6729-5p_R-1	0	0	1787.03	0	0	0	0	5.71401	0	0	0	0	0	0	0	0	0	12.2418	0	0	11.5968	0	18.0281	0
hsa-miR-6730-5p_L-2	0	0	0	0	0	0	0	5.71401	4.42769	3.04199	0	6.92828	0	0	0	0	0	9.18134	5.61011	0	0	0	0	0
hsa-miR-6730-3p	0	0	0	0	0	0	19.0928	0	2.76731	6.08398	0	0	0	0	0	0	0	0	0	0	8.06737	0	4.29241	0
hsa-miR-6731-5p_R-1	0	0	0	0	0	0	0	0	0	0	0	0	0	0	0	0	7.32102	9.18134	0	0	0	5.38422	0	0
hsa-miR-6731-3p	0	0	0	13.012	0	0	0	0	0	0	0	0	0	0	0	0	0	0	0	0	0	0	0	0
hsa-miR-6732-5p_R+2	5.47219	0	0	0	0	3.46139	0	0	0	0	0	0	0	3.62758	0	0	0	0	10.2852	0	4.5379	0	0	0
hsa-miR-6732-3p_1ss23GT	0	0	0	0	0	0	0	0	0	0	0	0	0	0	0	12.3125	0	0	0	0	0	0	0	0
hsa-miR-6733-5p	0	0	0	8.67469	0	5.43932	0	4.76168	2.76731	3.65039	0	0	14.1292	0	5.20046	0	0	25.2487	0	13.3992	6.05053	0	6.00938	0
hsa-miR-6733-3p_L+1	0	0	0	0	0	0	0	0	0	0	0	0	0	0	0	0	0	0	0	0	0	0	6.00938	0
hsa-miR-6734-5p	138.857	81.9937	13846.3	195.18	654.856	54.3932	80.4625	85.7102	109.585	49.2802	142.254	152.422	158.247	78.3558	205.418	79.621	81.5771	135.425	29.9206	159.115	95.8	66.1489	128.772	102.857
hsa-miR-6734-3p_R-3	18.4686	0	0	0	0	0	0	0	0	0	0	0	0	0	0	0	0	0	0	0	0	0	0	0
hsa-miR-6735-5p_R-4	31.4651	0	591.392	79.8071	122.052	33.6249	47.732	9.52336	4.42769	37.7207	48.3955	53.6941	72.0591	36.2758	23.4021	50.8918	11.5045	14.5371	22.4405	15.9115	22.1853	48.4579	59.2353	54.3177
hsa-miR-6735-3p_R-1	13.6805	40.3849	0	17.3494	0	3.95587	36.8218	0	0	4.25879	0	0	0	0	0	0	9.41274	44.3765	0	15.074	10.5884	7.69174	15.4527	0
hsa-miR-6736-5p	31.4651	0	0	19.0843	0	8.40622	0	6.66635	15.4969	6.69238	16.1318	0	84.7754	3.62758	20.8018	32.8334	16.7338	0	10.2852	18.4238	7.56316	39.997	5.15089	0
hsa-miR-6737-5p	0	0	0	0	0	0	0	0	0	0	0	0	0	0	0	0	0	0	0	5.02468	0	0	0	0
hsa-mir-6737-p3	0	0	0	0	0	0	0	0	0	0	0	0	0	0	0	0	0	18.3627	0	0	0	0	0	0
hsa-miR-6738-5p	0	0	0	0	11.7358	0	0	0	0	0	0	0	0	0	0	0	0	0	0	0	0	0	0	0
hsa-miR-6738-3p_R-1	6.15621	0	0	0	0	3.46139	0	0	0	0	0	0	0	0	0	0	0	0	4.6751	0	0	0	0	0
hsa-mir-6739-p5	4.10414	0	0	0	0	0	0	0	0	3.04199	0	0	0	0	0	0	0	0	0	4.18724	0	0	0	0
hsa-miR-6740-5p_R+3	0	29.3709	0	0	0	0	0	0	0	4.86718	0	0	0	4.3531	9.53417	13.9542	0	0	0	0	0	0	0	0
hsa-miR-6741-5p_R+1	94.3952	67.3082	835.663	65.0601	112.663	55.3822	62.7335	76.1869	101.837	79.7001	77.7262	91.7997	22.6068	61.6689	52.0046	80.4419	122.366	97.9343	39.2708	150.74	83.699	134.605	117.612	180.289
hsa-miR-6741-3p	26.6769	66.0844	0	40.771	0	67.2498	105.01	55.2355	18.2642	96.1269	0	35.5074	35.3231	42.08	6.93394	54.1751	86.8064	37.4905	42.0759	57.7838	85.2116	67.6873	37.7732	60.0962
hsa-miR-6742-5p_L-1	0	0	0	0	0	3.46139	0	4.76168	2.76731	0	0	0	0	0	0	0	0	0	0	0	0	0	0	0
hsa-miR-6742-3p	0	0	0	0	0	0	0	6.66635	3.32077	0	0	0	15.5422	0	0	0	0	0	0	11.7243	6.05053	8.46091	12.8772	0
hsa-miR-6743-3p_L+1_1ss23CA	0	0	0	0	0	0	0	0	0	0	0	0	0	0	0	0	0	0	0	0	0	0	0	0
hsa-miR-6746-5p_R+1	0	0	0	0	0	0	0	4.76168	0	0	0	0	0	0	0	14.775	0	0	9.35019	0	4.5379	0	6.00938	0
hsa-miR-6746-3p_R-2	0	0	0	0	0	0	0	0	0	0	0	0	0	0	0	0	0	0	0	0	0	0	0	0
hsa-miR-6747-5p	0	0	0	0	0	0	43.6407	0	0	0	0	0	0	0	0	0	0	0	0	0	0	3.84587	0	0
hsa-miR-6747-3p	12.3124	18.3568	0	0	18.7772	0	0	9.52336	0	5.47558	16.1318	0	0	10.1572	0	0	0	12.2418	15.8953	0	12.6053	6.92256	0	10.4013
hsa-miR-6748-5p_R-1	0	47.7276	0	0	11.7358	2.9669	0	0	0	0	0	0	0	0	5.20046	0	14.642	0	0	0	8.06737	5.38422	0	5.77848
hsa-miR-6749-3p_L-1	0	0	0	0	0	0	0	0	0	0	0	0	0	0	0	0	0	0	0	0	7.05895	0	0	0
hsa-miR-6750-5p_L-1R-3	25.3089	0	295.696	0	72.7617	0	42.2769	15.2374	0	0	0	0	53.6911	9.43172	0	0	5.2293	19.1278	0	0	0	0	0	0
hsa-miR-6750-3p_L+1	0	0	0	0	0	0	0	0	0	0	0	0	0	0	0	0	0	0	0	0	0	0	0	0
hsa-miR-6751-5p_R-2	0	0	0	0	23.4715	4.45035	0	0	7.74846	0	0	0	0	0	0	0	0	16.8325	0	21.7736	0	0	0	0
hsa-miR-6751-3p_L+2R-2	0	0	0	0	0	0	32.7305	0	0	0	0	0	0	0	0	0	0	0	0	0	0	0	0	0
hsa-miR-6753-5p	0	0	0	0	0	0	0	0	0	0	0	0	0	0	0	0	0	0	0	0	3.02526	0	0	0
hsa-miR-6753-3p_R-1_1ss21AT	0	0	0	0	0	3.46139	0	0	0	0	0	0	0	0	0	0	0	0	0	4.18724	0	0	0	0
hsa-miR-6754-5p	3.42012	0	0	12.1446	0	7.91174	0	4.76168	3.32077	12.7764	19.0649	0	8.47754	7.98069	0	41.8626	5.2293	22.1882	0	22.6111	6.05053	4.61504	0	0
hsa-miR-6754-3p_R+1	0	0	0	0	0	0	0	0	0	0	0	0	0	0	0	18.0584	11.5045	19.1278	0	0	0	0	0	0
hsa-miR-6755-5p_L+2R-2	4.10414	0	0	0	11.7358	2.9669	0	6.66635	0	0	23.4645	0	0	0	8.66743	0	0	0	11.2202	0	3.52947	6.15339	14.5942	0
hsa-miR-6755-3p	0	0	0	0	0	0	0	0	0	0	0	0	0	0	0	0	0	0	0	4.18724	0	0	0	0
hsa-miR-6757-5p_R-3	0	0	0	8.67469	0	0	0	0	0	0	43.996	0	0	0	0	0	0	6.12089	0	0	0	4.61504	0	0
hsa-miR-6758-5p_R+2	0	0	0	0	0	0	0	4.76168	0	5.47558	0	0	0	9.43172	0	17.2375	0	0	6.54513	4.18724	4.03369	0	11.1603	0
hsa-mir-6758-p3	0	0	0	0	0	0	0	0	0	0	0	0	0	0	0	0	0	0	0	6.69958	0	0	0	0
hsa-miR-6759-5p_R+1_1ss22TA	0	0	0	0	0	2.47242	0	6.66635	0	3.04199	0	0	0	0	0	0	7.32102	27.544	0	0	0	0	4.29241	0
hsa-miR-6761-5p	0	0	0	0	0	0	0	0	0	0	0	0	0	0	0	0	0	0	0	0	0	0	0	0
hsa-miR-6762-5p_L+1R-2	0	0	0	0	0	0	0	0	3.32077	0	0	0	0	10.1572	0	0	0	0	0	0	0	0	0	0
hsa-miR-6762-3p_L+1R-4	0	0	0	0	0	0	0	0	0	0	0	0	0	0	0	0	0	0	0	5.02468	0	0	0	0
hsa-miR-6763-5p_L+1R+1	30.097	0	758.525	6.93975	0	20.7683	10.9102	27.6177	25.4592	49.2802	29.3306	15.5886	38.1489	18.8634	15.6014	15.5959	5.2293	45.1416	6.54513	27.6358	22.1853	21.5369	8.58482	28.8924
hsa-miR-6764-5p	6.15621	0	0	0	14.0829	14.8345	0	18.0944	29.3335	28.5947	38.1298	40.7036	0	9.43172	0	41.8626	14.642	16.0673	51.426	10.0494	38.32	30.7669	5.15089	9.24556
hsa-miR-6764-3p_R-1	0	0	0	0	0	0	0	0	0	0	0	0	0	6.52965	0	13.9542	0	17.5976	10.2852	0	0	0	0	0
hsa-miR-6765-3p_R-1	0	0	0	0	0	0	0	0	0	0	0	0	0	0	0	0	0	0	0	0	7.05895	0	0	0
hsa-miR-6766-5p_R-1	0	0	0	0	0	4.94484	0	0	0	0	0	0	0	0	0	0	0	0	0	0	0	0	0	0
hsa-miR-6766-3p_L+1R+1	0	0	0	0	0	0	0	0	0	0	0	0	0	0	0	0	0	0	0	0	0	0	0	0
hsa-miR-6767-5p_L-1	0	0	0	54.6505	0	6.92277	0	12.3804	7.74846	7.30078	0	0	0	0	17.3349	0	0	19.8929	5.61011	15.9115	21.1768	6.92256	0	0
hsa-miR-6768-5p_R+1	0	0	0	0	0	0	0	0	0	0	0	0	0	0	0	0	0	0	0	0	0	0	0	0
hsa-miR-6768-3p_R-2	0	0	0	0	0	0	0	0	0	0	0	0	0	0	0	0	0	0	0	5.02468	0	0	0	0
hsa-miR-6769a-5p	5.47219	0	0	0	0	0	0	0	0	0	0	0	0	0	0	0	19.8713	0	0	0	0	0	0	0
hsa-miR-6769b-5p	0	0	102.851	0	0	0	0	0	0	0	0	0	0	0	0	0	0	0	0	0	0	0	0	10.4013
hsa-miR-6769b-3p	0	0	0	0	0	0	0	0	0	0	0	0	0	0	0	0	0	0	0	0	0	0	0	0
hsa-miR-6770-5p_R-1	0	0	0	14.747	0	3.46139	0	0	3.32077	0	0	0	0	0	0	0	0	0	0	0	4.5379	0	0	0
hsa-miR-6770-3p_L+1R-1	25.9929	0	0	0	0	6.92277	72.2799	7.61869	3.32077	13.3848	0	0	0	7.98069	0	0	0	0	36.4657	30.9855	14.1179	0	16.3112	24.2696
hsa-miR-6771-5p_L-1	0	0	0	0	0	0	0	0	0	0	8.79919	0	0	0	0	0	0	0	0	0	0	0	0	0
hsa-miR-6772-5p	0	0	0	0	0	0	0	7.61869	0	0	0	0	0	7.98069	0	5.74585	0	0	0	0	0	0	0	0
hsa-miR-6772-3p	0	53.8466	0	36.4337	0	23.2407	0	10.4757	13.8365	13.3848	0	6.06224	0	0	14.7346	16.4167	14.642	8.41623	18.7004	19.2613	29.2442	24.6136	6.00938	12.7127
hsa-miR-6774-5p_1ss25GT	0	29.3709	0	0	0	0	23.1841	0	0	0	0	0	0	0	18.2016	0	0	0	0	0	0	0	0	0
hsa-miR-6774-3p_L+2R-1	0	0	0	0	0	0	0	0	0	0	0	0	0	0	0	0	0	0	0	0	0	0	0	0
hsa-miR-6775-3p	0	52.6228	0	0	0	0	0	0	0	0	0	0	0	0	0	0	0	0	0	0	0	0	0	0
hsa-miR-6777-5p_R-1_1ss22GT	3.42012	0	488.541	0	0	0	0	0	0	0	0	21.6509	9.89046	0	0	0	0	10.7116	0	10.0494	0	0	0	0
hsa-miR-6777-3p	0	0	0	0	0	0	0	0	0	0	0	0	0	0	0	0	0	0	0	0	0	0	0	0
hsa-miR-6779-5p	0	0	372.834	0	0	2.47242	0	0	8.85538	0	0	18.1867	0	10.8828	0	0	43.9261	0	0	0	22.6895	13.8451	24.896	13.8683
hsa-miR-6780b-5p_R-1_1ss22GA	5.47219	0	0	16.4819	0	0	50.4595	0	0	0	0	0	0	0	0	0	0	0	0	4.18724	0	4.61504	0	0
hsa-miR-6780a-5p_L-1R+2	35.5692	0	2519.85	33.8313	98.5804	2.47242	0	20.9514	19.9246	8.51757	0	55.4262	0	0	31.2028	12.3125	16.7338	33.6649	0	11.7243	9.07579	22.306	21.4621	24.2696
hsa-miR-6781-5p_R+3	0	0	0	0	0	0	0	0	4.98115	0	0	0	0	0	0	0	0	0	0	0	0	0	0	0
hsa-miR-6782-5p_L-6R+2	0	0	0	0	0	0	0	0	0	0	0	0	0	0	10.4009	0	0	0	0	0	0	0	0	0
hsa-miR-6783-5p	0	0	0	0	25.8187	3.46139	20.4566	4.76168	12.1761	10.3428	0	18.1867	0	0	13.8679	20.5209	10.4586	22.9534	0	5.86213	23.6979	8.46091	5.15089	5.77848
hsa-miR-6783-3p_L+1R-3	0	0	0	0	0	5.43932	0	0	0	0	20.5314	0	0	7.98069	0	0	0	0	0	0	0	0	12.8772	0
hsa-miR-6784-5p_L-1R+3	0	0	0	0	0	0	0	0	0	0	0	0	0	0	0	0	0	0	0	0	0	0	0	0
hsa-miR-6785-5p_L+1R+1	0	0	0	0	0	4.45035	0	0	0	0	0	0	16.9551	0	0	0	0	0	0	0	8.57158	20.7677	5.15089	0
hsa-mir-6786-p5_1ss16GA	0	0	0	25.1566	0	0	0	0	0	0	0	0	0	0	0	0	0	0	0	0	0	0	0	0
hsa-miR-6786-3p_R-2	0	34.266	0	0	11.7358	0	17.729	5.71401	0	0	0	0	0	4.3531	27.7358	0	0	0	0	0	0	0	0	0
hsa-miR-6787-5p	0	0	0	0	0	0	27.2754	0	7.74846	9.12597	0	0	0	10.1572	0	0	0	0	0	10.8868	0	8.46091	5.15089	0
hsa-miR-6787-3p	0	0	0	0	0	0	0	0	0	0	0	0	0	0	0	0	0	0	0	0	9.58	0	0	0
hsa-miR-6788-5p	0	0	0	0	0	2.9669	0	0	8.85538	8.51757	0	0	0	0	0	5.74585	25.1006	0	0	0	0	6.15339	0	0
hsa-miR-6788-3p_R-1_1ss20CA	0	0	0	0	0	0	0	0	0	0	0	0	0	0	0	0	0	0	0	0	0	0	6.00938	0
hsa-miR-6789-5p	0	0	0	0	0	0	0	0	0	0	0	0	14.1292	0	9.53417	0	0	0	0	0	0	3.84587	0	0
hsa-mir-6790-p3_1ss10AG	0	0	0	0	0	0	0	0	0	0	0	0	0	0	0	0	9.41274	0	0	0	0	0	0	0
hsa-miR-6791-5p	18.4686	0	462.829	29.4939	0	13.3511	0	0	11.0692	5.47558	0	25.981	0	5.80413	12.1344	9.85003	0	9.94645	26.1805	15.9115	7.05895	14.6143	21.4621	5.77848
hsa-miR-6791-3p	0	0	0	0	0	4.94484	0	7.61869	0	7.30078	0	14.7226	0	18.1379	0	0	10.4586	0	0	0	0	9.99926	0	0
hsa-miR-6793-5p	25.9929	0	0	0	0	15.329	51.8233	18.0944	12.1761	6.08398	0	0	36.736	24.6676	21.6686	11.4917	0	0	0	0	22.1853	29.9978	33.4808	15.024
hsa-miR-6794-5p_L-2	0	0	0	0	0	0	20.4566	0	0	0	0	0	0	0	0	0	0	0	0	7.53702	0	0	4.29241	0
hsa-miR-6796-5p_1ss23GT	0	0	0	0	0	3.95587	0	0	0	0	0	0	0	0	0	13.9542	0	0	0	0	0	0	0	0
hsa-miR-6797-5p_L-1R-1	0	0	0	0	0	0	0	5.71401	3.32077	0	0	0	0	0	0	0	0	0	0	0	0	0	0	0
hsa-miR-6797-3p_R+1	0	0	0	10.4096	0	0	0	0	2.76731	0	0	0	0	0	0	0	0	0	0	0	0	0	0	0
hsa-miR-6798-5p_1ss23GT	0	0	0	0	0	0	0	0	0	3.04199	0	0	0	0	0	0	0	0	0	0	0	0	0	0
hsa-miR-6798-3p	0	0	0	0	0	0	0	0	0	0	0	0	0	0	12.1344	0	0	0	0	0	0	4.61504	0	0
hsa-miR-6799-5p_L+1	0	47.7276	0	0	0	0	0	7.61869	0	0	0	0	0	0	0	16.4167	0	0	0	0	0	0	4.29241	0
hsa-miR-6799-3p_R-1	0	0	0	0	0	0	0	0	5.53461	3.04199	0	0	0	0	0	0	0	22.9534	0	0	4.5379	0	4.29241	0
hsa-miR-6800-5p_L-1R+6	0	0	0	0	0	3.46139	0	0	0	0	0	0	0	0	0	0	0	0	0	0	0	0	0	0
hsa-mir-6800-p3	0	0	0	17.3494	0	0	0	0	0	0	0	0	0	0	0	0	0	0	0	0	0	4.61504	0	0
hsa-miR-6801-5p	0	0	0	0	0	0	0	0	0	0	0	0	0	0	0	0	0	0	0	0	5.04211	0	0	0
hsa-miR-6802-5p_L-1_1ss10GA	0	0	0	0	0	0	20.4566	0	0	0	0	0	0	0	0	0	0	0	0	0	0	0	0	0
hsa-miR-6802-3p_L+2R-3	0	0	0	0	0	0	0	0	0	3.04199	0	5.19621	0	9.43172	0	0	0	17.5976	6.54513	4.18724	0	0	0	0
hsa-mir-6803-p5_1ss18AC	0	0	0	12.1446	0	0	0	0	0	0	0	0	0	0	0	0	0	0	0	0	0	0	0	0
hsa-miR-6803-3p_R-1	6.84023	0	0	15.6144	0	2.47242	51.8233	0	0	7.90917	42.5294	0	0	18.8634	0	0	6.27516	32.1347	4.6751	0	16.1347	13.076	7.72634	0
hsa-miR-6804-5p_R+2	0	0	0	0	0	3.46139	0	0	3.87423	0	0	0	0	0	9.53417	0	0	0	5.61011	15.9115	10.0842	0	14.5942	0
hsa-miR-6805-5p	0	39.1611	398.547	16.4819	65.7203	0	0	0	3.32077	3.65039	0	32.0433	29.6714	34.8248	40.7369	0	0	0	8.41517	0	0	0	0	5.77848
hsa-miR-6806-3p	0	0	0	0	0	0	0	0	0	0	0	0	0	16.6869	0	0	0	0	0	0	0	0	0	0
hsa-miR-6807-5p	0	0	0	0	0	0	0	9.52336	0	0	0	0	0	5.80413	0	13.1334	0	0	5.61011	5.02468	7.56316	0	5.15089	0
hsa-miR-6807-3p_L-2R-1	0	0	0	0	0	0	0	0	0	0	0	0	0	0	0	0	0	0	0	0	0	0	0	0
hsa-miR-6808-3p	8.8923	0	0	0	0	0	0	0	0	0	0	0	0	0	0	0	6.27516	0	0	0	0	3.84587	0	0
hsa-miR-6809-5p_L+1R-1	11.6284	0	0	9.54215	0	7.91174	0	16.1897	13.2831	46.2382	13.1988	30.3112	0	10.1572	0	10.6709	0	0	19.6354	28.4732	32.7737	26.1519	27.4714	0
hsa-miR-6810-5p_R+1	36.2532	0	0	4.33734	0	2.47242	0	19.0467	11.0692	0	0	0	0	0	13.0011	44.3251	10.4586	0	16.8303	0	5.54632	0	0	15.024
hsa-miR-6810-3p_R-5	0	0	0	0	0	0	0	0	0	0	0	0	0	0	0	0	0	0	0	0	0	0	0	0
hsa-miR-6812-5p	0	35.4898	0	0	11.7358	0	0	5.71401	0	0	0	0	0	0	0	0	0	0	0	0	0	0	0	0
hsa-miR-6812-3p_R-1	0	0	0	0	0	0	0	0	0	0	0	0	0	0	0	0	0	0	0	0	0	0	0	5.77848
hsa-miR-6813-5p	72.5065	0	0	104.964	25.8187	75.656	95.464	87.6149	64.2015	128.98	101.191	47.6319	45.2135	95.7682	96.2085	51.7126	37.651	99.4645	29.9206	181.726	72.1021	112.299	28.3299	171.043
hsa-miR-6813-3p_R-1_1ss20AT	0	0	0	0	0	0	0	0	0	0	0	0	0	0	0	0	0	0	0	0	0	0	0	0
hsa-miR-6815-5p_R-2	31.4651	0	0	0	347.379	5.43932	24.5479	0	32.1008	0	0	0	173.79	15.2359	0	0	13.5962	25.2487	0	4.18724	24.7063	3.84587	25.7545	5.77848
hsa-miR-6816-5p	0	0	0	0	0	0	0	0	0	0	0	0	0	0	0	0	0	0	0	0	0	0	0	0
hsa-miR-6816-3p_L-1R+6	0	0	0	0	35.2073	10.3842	0	18.0944	3.32077	22.5107	41.0629	0	15.5422	0	9.53417	10.6709	5.2293	35.1951	21.5054	14.2366	7.05895	12.3068	7.72634	11.557
hsa-miR-6817-3p	0	0	0	0	0	0	0	0	0	0	0	0	0	5.80413	0	0	0	0	0	0	0	0	9.44331	0
hsa-miR-6818-5p	31.4651	0	0	45.1084	0	36.0973	0	26.6654	25.4592	23.1191	11.7323	0	8.47754	58.0413	32.0695	13.1334	27.1924	19.1278	6.54513	10.8868	37.8158	36.1512	6.00938	8.08987
hsa-miR-6818-3p_L+3R-1	0	34.266	0	0	0	0	0	0	2.76731	3.04199	0	0	0	0	12.1344	9.85003	0	0	12.1552	8.37447	0	4.61504	4.29241	0
hsa-miR-6819-5p	3.42012	0	1002.8	0	14.0829	17.3069	0	12.3804	11.6227	6.08398	7.33266	12.9905	28.2585	8.7062	29.4693	11.4917	0	45.1416	0	37.6851	19.6642	8.46091	0	10.4013
hsa-miR-6819-3p	6.84023	0	0	0	0	0	0	5.71401	0	17.0351	39.5964	0	0	0	12.1344	0	8.36688	12.2418	15.8953	0	0	11.5376	0	0
hsa-miR-6820-5p_R+4	0	39.1611	0	0	0	0	0	0	0	0	0	19.9188	24.0197	5.07862	0	0	15.6879	13.772	7.48015	9.21192	10.0842	6.92256	0	11.557
hsa-miR-6820-3p	0	0	0	0	0	0	0	0	7.74846	0	0	0	0	0	0	6.56668	0	0	0	0	0	0	0	0
hsa-miR-6821-5p_R-1	0	0	0	0	0	0	0	0	0	0	0	0	66.4074	0	6.0672	18.0584	0	0	10.2852	4.18724	0	0	0	0
hsa-miR-6822-5p_L+1	0	0	0	9.54215	0	0	0	0	4.42769	3.04199	0	0	0	0	0	0	0	0	0	4.18724	0	0	0	0
hsa-miR-6823-5p_R+2	0	0	0	0	0	2.9669	0	0	0	3.04199	0	0	0	0	0	0	0	0	0	0	0	0	0	0
hsa-miR-6824-5p_L-1R+1	0	0	0	0	0	0	0	0	3.87423	0	20.5314	0	0	0	0	0	0	0	0	4.18724	0	0	0	0
hsa-miR-6824-3p_L+1	0	0	0	0	0	0	0	0	0	4.86718	0	0	0	0	0	0	0	0	0	0	0	0	0	0
hsa-miR-6825-5p_R-1	0	0	797.094	0	0	3.95587	0	4.76168	4.98115	0	0	0	0	0	10.4009	0	0	0	0	0	4.03369	0	0	18.4911
hsa-miR-6825-3p_L-1	0	0	0	0	0	0	0	0	0	0	0	0	0	7.98069	0	0	0	0	0	0	0	0	0	0
hsa-miR-6826-5p_R-2_1ss5TC	0	0	0	0	0	2.9669	0	0	9.40884	10.9512	0	0	19.7809	0	0	0	0	0	10.2852	0	0	0	0	0
hsa-miR-6826-3p_R-2	0	0	0	0	0	0	0	0	0	0	0	0	0	0	0	0	0	0	0	0	0	0	0	0
hsa-miR-6827-5p	5.47219	0	0	0	0	0	0	0	3.87423	3.04199	0	0	0	0	0	0	0	0	7.48015	6.69958	0	0	0	16.1797
hsa-miR-6829-5p_L+2R+2	0	0	0	0	0	0	0	0	0	0	0	0	0	0	0	0	0	0	0	0	0	0	0	0
hsa-miR-6829-3p_L+1	0	0	0	0	0	0	0	0	0	0	0	21.6509	0	0	0	0	0	0	0	0	0	0	0	0
hsa-miR-6832-5p	0	0	0	0	0	3.95587	0	0	0	0	0	8.66035	0	0	0	40.2209	9.41274	0	5.61011	0	6.05053	0	0	12.7127
hsa-miR-6833-5p_R-2	0	0	0	0	0	0	39.5494	0	4.42769	0	0	0	16.9551	0	0	0	0	0	0	0	0	5.38422	0	6.93417
hsa-miR-6835-5p_R-1	0	0	0	0	0	0	0	0	0	0	0	0	0	4.3531	0	0	0	0	0	0	0	0	0	0
hsa-miR-6836-5p_L+2	0	0	0	0	0	0	0	0	0	0	0	0	0	0	0	8.20836	12.5503	0	0	0	0	0	0	0
hsa-miR-6837-5p_R+1	8.8923	0	0	0	0	24.7242	0	0	13.8365	16.4267	42.5294	17.3207	96.0788	0	31.2028	13.9542	16.7338	5.35578	27.1156	25.9609	27.7316	31.5361	11.1603	12.7127
hsa-miR-6837-3p	34.8852	0	0	78.0722	0	39.5587	32.7305	28.5701	45.3838	45.6298	33.7302	69.2828	36.736	31.1972	29.4693	28.7292	8.36688	15.3022	29.9206	37.6851	29.2442	29.2286	6.86786	30.0481
hsa-miR-6838-5p	0	0	0	0	0	11.3731	0	4.76168	0	5.47558	0	0	0	0	0	0	0	22.1882	0	0	10.5884	0	0	0
hsa-miR-6839-5p_R+1	0	0	0	19.9518	0	0	0	0	7.195	0	0	0	0	0	0	0	0	0	6.54513	17.5864	7.05895	0	0	0
hsa-mir-6840-p5	0	0	0	19.9518	0	0	0	0	0	0	0	0	0	0	0	7.38752	0	19.1278	0	0	0	3.84587	5.15089	0
hsa-miR-6842-5p	25.3089	0	0	71.9999	11.7358	39.5587	32.7305	32.3794	22.1385	50.497	92.3915	24.249	35.3231	65.2965	20.8018	25.4459	41.8344	71.1554	52.3611	34.3353	56.9758	35.382	19.7451	19.6468
hsa-miR-6842-3p	159.377	0	0	128.385	138.482	128.071	32.7305	164.754	117.334	209.289	126.122	243.356	213.351	166.143	116.144	109.992	240.548	95.639	175.784	152.415	135.633	131.529	111.603	91.2999
hsa-mir-6843-p5	0	0	0	0	0	0	0	0	3.87423	0	0	0	0	0	0	0	0	0	0	0	0	0	0	0
hsa-miR-6843-3p	8.20828	0	0	0	0	14.34	0	0	0	3.04199	0	0	28.2585	11.6083	0	14.775	0	0	15.8953	0	4.5379	0	0	30.0481
hsa-miR-6845-5p_L+1R-1	0	0	0	0	0	0	0	0	0	0	0	0	0	0	0	0	0	0	6.54513	0	0	5.38422	0	0
hsa-miR-6846-5p	0	0	0	0	0	4.45035	0	0	0	0	0	0	0	0	6.93394	0	0	0	0	0	0	0	0	0
hsa-miR-6847-5p_R+1	8.20828	0	0	0	0	8.40622	0	0	7.195	0	0	13.8566	0	0	0	12.3125	0	0	14.0253	0	9.07579	3.84587	0	40.4493
hsa-miR-6847-3p_R+1	0	0	0	0	0	0	0	0	3.87423	0	0	0	0	0	0	34.4751	0	0	0	5.86213	0	0	0	0
hsa-miR-6848-5p_R+2	0	0	0	0	11.7358	0	0	0	0	0	0	0	0	0	6.0672	0	0	0	0	0	0	0	0	0
hsa-miR-6848-3p_L+2R+1	0	0	0	0	0	0	0	0	0	0	0	0	0	0	6.0672	0	0	0	0	0	0	0	0	0
hsa-miR-6849-5p_L-1R+2	0	0	0	0	0	0	0	0	0	0	0	0	0	0	0	0	0	0	0	0	0	3.84587	0	0
hsa-mir-6849-p3	0	0	0	0	0	0	0	0	0	0	0	0	0	0	0	0	0	0	0	0	3.52947	0	0	0
hsa-miR-6850-5p_R+1	0	0	0	0	0	3.46139	0	0	0	3.65039	0	19.0528	18.368	6.52965	0	0	13.5962	0	0	10.0494	3.02526	0	12.8772	9.24556
hsa-miR-6850-3p_R+1	0	0	0	0	0	0	0	16.1897	4.42769	0	0	0	0	0	0	0	10.4586	9.18134	0	8.37447	17.1432	0	0	17.3354
hsa-miR-6851-5p	0	0	0	0	0	0	0	0	0	0	14.6653	0	0	0	0	0	0	4.59067	0	0	0	0	0	0
hsa-miR-6852-5p	1474.75	1280.08	2121.3	1174.55	790.991	1633.77	1133.29	1922.77	1395.83	1866.56	1030.97	813.206	833.625	1511.25	1117.23	1490.64	1054.23	1032.9	1670.88	2148.05	1143.05	1598.34	1249.95	1627.22
hsa-miR-6852-3p_L+4R+1	10.9444	30.5946	0	19.9518	0	9.39519	31.3667	31.4271	21.0315	3.04199	51.3286	10.3924	0	8.7062	39.8702	0	31.3758	0	12.1552	6.69958	10.5884	9.99926	31.7639	13.8683
hsa-miR-6853-3p	0	0	0	0	0	0	0	0	0	0	0	0	45.2135	0	0	0	0	0	0	13.3992	0	0	0	0
hsa-miR-6854-5p_R-2	0	0	0	0	0	0	0	0	0	0	0	0	0	0	0	0	0	0	0	6.69958	0	0	0	0
hsa-miR-6855-5p_R-1	22.5728	25.6995	0	0	0	8.90071	10.9102	5.71401	9.9623	7.90917	57.1947	0	14.1292	0	12.1344	9.02919	0	0	5.61011	10.0494	13.6137	12.3068	0	9.24556
hsa-miR-6855-3p_R-1	7.52425	0	0	6.07228	0	0	0	7.61869	0	0	0	0	0	0	4.33372	0	9.41274	0	0	0	5.54632	8.46091	5.15089	0
hsa-miR-6856-3p_R-2	0	0	0	0	0	0	0	0	0	0	0	0	7.06462	0	0	0	0	0	0	0	0	0	0	0
hsa-miR-6857-3p	0	0	0	0	0	0	0	0	0	0	0	0	0	0	0	0	0	0	0	10.0494	0	0	0	0
hsa-miR-6858-5p	0	0	0	0	14.0829	0	23.1841	0	0	0	0	0	0	15.9614	0	0	0	0	14.0253	0	4.5379	0	0	0
hsa-miR-6858-3p	0	0	0	0	0	2.47242	0	0	0	0	0	0	0	0	0	0	0	0	4.6751	0	0	0	0	0
hsa-miR-6859-5p_R-2	14.3645	0	0	15.6144	68.0674	12.3621	0	15.2374	12.1761	4.86718	0	6.06224	64.9945	35.5503	13.8679	13.9542	16.7338	8.41623	13.0903	5.02468	35.2947	11.5376	29.1884	18.4911
hsa-miR-6859-3p_L+2R-2	0	0	0	0	0	0	0	0	0	3.04199	0	18.1867	8.47754	0	8.66743	0	6.27516	9.18134	0	9.21192	0	0	4.29241	0
hsa-miR-6861-5p	4.10414	0	0	15.6144	0	23.2407	25.9116	11.428	19.3711	0	0	7.79431	0	5.07862	8.66743	0	8.36688	28.3091	15.8953	20.9362	10.5884	19.9985	13.7357	11.557
hsa-miR-6861-3p_R+2	0	0	0	0	0	0	0	16.1897	2.76731	0	0	0	0	0	0	0	0	0	0	9.21192	0	0	0	10.4013
hsa-miR-6862-5p	17.1006	47.7276	0	22.5542	11.7358	24.2297	124.103	35.2364	31.5473	7.90917	48.3955	8.66035	18.368	23.9421	39.0034	9.85003	28.2382	4.59067	11.2202	41.0349	40.3369	26.9211	20.6036	6.93417
hsa-miR-6862-3p	0	0	0	0	0	0	0	0	0	0	0	0	0	0	0	13.1334	0	0	0	0	5.04211	0	0	0
hsa-miR-6864-5p	0	0	0	0	0	0	8.18263	0	0	0	0	0	0	0	0	0	0	0	9.35019	0	0	0	0	0
hsa-miR-6865-5p_L+1R-2	0	0	0	0	0	0	0	0	3.32077	0	0	0	0	0	0	0	0	0	0	4.18724	0	10.7684	0	12.7127
hsa-miR-6866-5p_R-1	0	39.1611	0	0	46.9431	6.92277	0	9.52336	16.0504	14.6016	21.998	0	0	33.3738	32.0695	13.1334	11.5045	3.82556	4.6751	0	10.0842	30.7669	12.8772	12.7127
hsa-miR-6866-3p_L-1	0	0	0	0	0	0	0	0	0	0	24.931	0	0	0	0	0	0	0	0	0	0	0	0	0
hsa-miR-6867-5p_R-1	0	0	0	0	0	0	0	0	0	0	0	0	0	0	0	0	0	0	0	0	0	0	0	0
hsa-miR-6868-3p_R-1	0	59.9655	0	0	0	0	0	0	0	0	0	0	0	0	0	0	0	0	4.6751	0	0	0	0	0
hsa-miR-6869-5p_R-1	12.3124	0	0	0	0	0	0	0	0	0	0	0	0	0	0	0	0	0	6.54513	0	0	0	0	0
hsa-miR-6870-5p_R+3	0	0	0	0	0	0	0	0	0	0	0	0	0	0	0	0	0	0	0	0	7.56316	0	0	0
hsa-miR-6871-5p_R+1	0	0	0	0	0	0	36.8218	0	0	0	0	0	0	0	0	0	0	0	0	0	0	0	6.86786	0
hsa-miR-6873-5p_R-1	8.20828	0	0	4.33734	0	2.9669	0	0	0	3.04199	0	14.7226	0	0	14.7346	9.02919	0	0	0	0	0	0	0	0
hsa-miR-6873-3p	10.9444	0	0	0	0	0	0	7.61869	0	3.65039	0	0	0	17.4124	0	4.92501	23.0089	0	0	0	0	0	0	0
hsa-miR-6874-5p	0	0	0	0	0	0	0	0	0	0	0	0	0	0	0	0	0	0	0	0	0	0	0	0
hsa-miR-6874-3p_R-2	8.8923	26.9233	0	0	0	0	0	0	0	0	0	0	0	12.3338	0	0	0	0	0	8.37447	0	0	0	0
hsa-miR-6875-5p	0	46.5039	0	0	0	10.8786	31.3667	22.8561	7.195	7.90917	27.8641	0	0	8.7062	7.80069	7.38752	0	0	12.1552	0	7.56316	10.7684	0	0
hsa-miR-6876-5p	21.8887	0	0	0	30.513	20.2738	0	63.8065	11.6227	42.5879	0	0	0	0	0	4.92501	0	0	17.7654	19.2613	13.1095	28.4594	4.29241	9.24556
hsa-miR-6876-3p_R-1	6.84023	0	0	0	0	0	0	0	4.42769	0	0	0	0	0	0	14.775	0	0	0	0	0	0	0	0
hsa-miR-6877-5p_L+2R-2	100.551	146.854	4422.59	92.8191	211.244	161.202	115.921	110.471	146.667	253.702	54.2617	132.503	175.202	185.007	83.2073	118.2	51.2471	186.687	161.758	273.845	186.558	215.369	109.027	168.732
hsa-mir-6877-p3_1ss22GT	0	0	0	0	0	0	0	0	0	0	0	0	0	0	0	0	0	0	0	0	0	0	0	0
hsa-miR-6878-5p_R+1	0	0	0	0	0	0	0	0	0	0	0	0	0	5.80413	0	0	0	0	0	0	0	0	6.86786	0
hsa-mir-6879-p5_1ss1AG	0	0	0	0	0	0	0	0	0	0	0	0	0	0	0	0	0	0	0	0	0	0	0	0
hsa-mir-6879-p3	0	0	0	0	0	0	0	0	0	0	0	0	0	0	0	0	0	13.0069	0	0	0	0	0	0
hsa-miR-6880-5p_R+1	0	0	0	0	0	0	0	6.66635	0	0	0	0	0	0	0	14.775	12.5503	0	0	4.18724	9.58	0	5.15089	0
hsa-miR-6881-5p_R+1	0	0	0	0	18.7772	3.46139	0	0	0	0	0	0	0	0	0	0	13.5962	0	0	0	5.54632	0	0	0
hsa-miR-6881-3p_R+3	0	0	0	0	0	0	0	0	0	0	0	0	0	0	0	0	0	0	0	0	0	0	0	0
hsa-miR-6882-5p_R+1	20.5207	0	0	0	16.4301	18.2959	27.2754	19.9991	13.8365	29.2031	26.3976	0	22.6068	0	8.66743	9.85003	23.0089	13.0069	19.6354	6.69958	16.1347	26.1519	18.0281	0
hsa-miR-6882-3p_R-2_1ss22CA	0	0	0	0	0	0	0	0	0	0	0	0	0	0	0	0	0	0	0	0	0	0	0	0
hsa-miR-6883-5p	0	0	0	0	0	0	0	0	0	0	0	0	0	0	0	0	0	0	0	0	0	0	0	0
hsa-miR-6883-3p_L+1R-3	0	0	0	0	0	0	0	0	0	0	0	0	0	0	0	8.20836	14.642	0	0	0	0	0	0	0
hsa-miR-6884-5p	0	0	0	0	30.513	2.9669	0	0	0	0	0	0	0	0	0	0	0	4.59067	0	0	10.0842	0	0	0
hsa-miR-6884-3p	0	0	0	0	0	2.9669	0	0	0	0	0	0	0	0	0	0	0	0	0	0	0	0	0	0
hsa-miR-6885-3p_R-2	8.8923	0	0	0	0	0	0	0	3.87423	0	0	0	8.47754	0	0	0	0	0	0	0	0	0	0	0
hsa-miR-6886-5p_R+2	0	0	0	0	0	3.46139	0	4.76168	2.76731	0	0	0	0	0	0	9.02919	0	8.41623	0	13.3992	5.04211	0	0	0
hsa-miR-6889-5p	0	40.3849	0	0	0	0	0	0	0	0	0	0	0	0	0	14.775	0	0	0	5.02468	7.56316	3.84587	17.1696	0
hsa-miR-6891-5p_L+1R+1	34.2012	0	0	0	21.1244	11.3731	0	18.0944	12.7296	0	0	9.52638	204.874	11.6083	6.93394	17.2375	18.8255	25.2487	15.8953	20.0987	3.52947	0	0	0
hsa-mir-6891-p3	0	0	0	0	0	0	0	0	0	0	0	0	0	0	0	0	0	0	0	0	0	0	6.00938	0
hsa-miR-6892-5p	15.0485	0	0	0	0	4.94484	27.2754	0	4.98115	0	0	0	0	0	0	0	14.642	0	0	5.02468	0	0	0	0
hsa-miR-6893-3p_R-1	0	0	0	0	0	0	0	0	0	0	0	0	0	0	0	0	0	0	0	0	0	0	0	0
hsa-miR-6894-5p_L+1R-1	0	0	0	0	18.7772	0	0	0	3.87423	0	13.1988	0	52.2782	0	0	0	5.2293	0	0	0	0	0	0	5.77848
hsa-miR-6894-3p	0	0	0	0	0	0	0	0	0	3.04199	0	0	0	0	0	0	0	0	0	0	0	0	0	0
hsa-miR-6895-5p_R+1	0	0	0	12.1446	0	0	0	0	0	0	0	0	0	0	0	0	0	0	0	0	0	0	0	0
hsa-mir-7106-p5	0	0	0	0	0	0	0	0	0	0	0	0	0	0	0	0	0	0	0	0	0	0	0	0
hsa-mir-7107-p5	0	0	0	0	0	0	0	0	0	0	0	0	0	0	0	0	0	0	0	0	7.05895	0	0	0
hsa-mir-7108-p5_1ss2AC	0	0	0	0	0	0	0	0	2.76731	0	0	0	0	0	0	0	0	0	0	0	0	0	0	0
hsa-mir-7108-p3_1ss3GT	0	0	0	0	0	0	0	0	0	0	0	0	0	0	0	0	0	0	0	0	0	0	0	0
hsa-miR-7109-3p_R+1	0	0	0	0	0	0	0	0	3.32077	0	0	0	0	0	0	0	0	0	4.6751	0	0	3.84587	0	0
hsa-miR-7110-5p_R+1	8.20828	46.5039	462.829	0	0	18.7904	30.003	0	33.7611	20.6855	16.1318	0	0	7.98069	15.6014	17.2375	0	30.6045	4.6751	32.6604	15.1263	34.6128	10.3018	18.4911
hsa-mir-7110-p3_1ss18AC	0	0	0	0	0	0	49.0958	6.66635	4.42769	0	36.6633	0	48.0394	0	0	14.775	0	4.59067	0	0	0	8.46091	0	0
hsa-miR-7112-3p_L+1_1ss24GT	0	0	0	0	0	3.95587	0	0	0	0	0	0	0	0	13.0011	0	0	0	4.6751	0	0	0	0	0
hsa-miR-7113-5p_R+2	0	0	0	0	0	0	0	24.7607	0	8.51757	0	0	0	8.7062	4.33372	19.7001	0	0	5.61011	0	0	4.61504	0	13.8683
hsa-miR-7113-3p_1ss23GA	0	0	0	0	0	0	0	0	0	0	0	0	0	0	0	0	0	0	0	0	0	0	0	0
hsa-miR-7114-5p_L-1R-2	0	0	0	0	0	0	0	4.76168	0	0	0	11.2584	0	0	0	0	0	0	0	0	0	0	0	0
hsa-miR-7151-5p_R+1	0	0	0	0	0	0	0	0	0	0	0	0	0	0	0	0	0	0	0	0	0	0	0	0
hsa-miR-7151-3p_L+1	16.4166	40.3849	0	0	0	4.94484	0	0	7.74846	35.8955	0	0	0	0	7.80069	0	0	12.2418	0	5.02468	5.04211	20.7677	0	0
hsa-miR-7152-3p	0	0	0	0	0	0	0	0	0	0	0	0	0	0	0	0	0	14.5371	0	0	0	0	0	0
hsa-miR-7155-3p	6.15621	0	0	0	18.7772	0	0	0	6.08807	0	0	0	0	0	0	0	0	0	0	0	0	0	0	0
hsa-mir-7161-p3_1ss16CG	0	0	0	0	0	0	0	6.66635	0	0	0	0	0	0	0	0	0	0	0	0	0	0	0	0
hsa-mir-7515-p3_1ss18GA	0	0	0	0	0	0	0	0	8.30192	0	0	0	0	0	0	0	0	0	0	0	0	0	0	0
hsa-mir-7703-p5_1ss3GA	0	39.1611	0	0	16.4301	0	0	0	0	0	0	13.8566	0	6.52965	6.93394	0	0	0	0	0	0	0	0	0
hsa-miR-7703_1ss23GT	6.15621	0	0	0	0	2.47242	0	0	0	0	0	0	0	0	0	0	0	3.82556	5.61011	0	0	0	0	0
hsa-miR-7704_R-1	13.6805	66.0844	488.541	19.9518	32.8601	2.9669	64.0972	7.61869	0	7.90917	20.5314	0	0	0	0	0	21.9631	18.3627	6.54513	43.5472	17.1432	9.99926	7.72634	0
hsa-miR-7705_R-2	20.5207	0	0	0	0	0	0	9.52336	4.42769	13.9932	0	0	0	0	0	0	0	0	4.6751	0	0	5.38422	6.00938	0
hsa-mir-7705-p3	0	0	0	0	0	0	0	0	0	0	0	0	0	0	0	0	0	0	0	0	0	0	0	0
hsa-miR-7706_R-1	73.8745	457.696	1195.64	99.7589	157.259	74.667	54.5508	57.1401	84.6796	64.4902	24.931	91.7997	63.5815	125.514	108.343	107.529	35.5592	153.787	133.708	56.109	76.64	79.2249	85.8482	90.1443
hsa-miR-7843-5p	4.78816	0	0	0	0	2.47242	0	5.71401	29.8869	12.168	0	12.1245	0	10.1572	0	8.20836	0	0	0	0	0	17.691	5.15089	6.93417
hsa-miR-7843-3p	0	0	0	0	0	2.9669	0	4.76168	0	0	0	0	0	0	0	0	0	0	4.6751	0	0	0	0	0
hsa-mir-7845-p5	0	0	0	0	0	0	0	0	0	0	33.7302	0	32.4972	0	0	0	0	0	5.61011	0	8.06737	0	6.00938	0
hsa-mir-7845-p3	0	0	0	0	0	4.94484	0	0	4.98115	0	0	0	0	0	11.2677	0	0	0	0	0	0	5.38422	6.00938	8.08987
hsa-miR-7847-3p_L-3_1ss10CG	11.6284	0	3034.1	45.9758	18.7772	0	0	0	0	0	0	0	120.098	0	37.27	0	15.6879	0	0	0	5.04211	0	12.8772	0
hsa-miR-7848-3p	0	0	0	0	0	22.7462	0	0	3.87423	0	19.0649	4.33017	0	10.1572	11.2677	30.3709	6.27516	11.4767	9.35019	0	3.02526	0	12.0188	11.557
hsa-mir-7849-p5	4.10414	0	0	0	0	18.2959	0	6.66635	27.6731	14.6016	0	24.249	0	18.1379	10.4009	7.38752	37.651	26.7789	7.48015	37.6851	28.74	7.69174	10.3018	9.24556
hsa-miR-7849-3p	21.2047	0	0	29.4939	0	48.4594	24.5479	39.0458	53.6858	26.7695	14.6653	29.4452	8.47754	40.6289	37.27	27.9084	8.36688	71.9205	86.0218	37.6851	91.7663	83.0708	35.1978	114.414
[truncated: 6,813 more rows]
